# Supplementary material for: (1,4,7,10-Tetra­aza­cyclo­dodecane-κ4 N 1,N 4,N 7,N 10)(tetra­oxidomolybdato-κO)copper(II) monohydrate
Source: Acta Crystallogr Sect E Struct Rep Online. 2010 Jul 7;66(Pt 8):m894. doi: 10.1107/S1600536810026000 (PMC3007245; doi:10.1107/S1600536810026000)
Supplement: Supplementary file 2 [file e-66-0m894-Isup2.hkl]

# 
# h,k,l, Fc-squared, Fo-squared, sigma(Fo-squared) and status flag 
# 
data_I
_shelx_title '                            TEST STRUCTURE H:\DATA\I2T0108' 
_shelx_refln_list_code          4 
_shelx_F_calc_maximum      129.98 
_exptl_crystal_F_000       418.00 
_reflns_d_resolution_high  0.7828 
 
loop_ 
 _symmetry_equiv_pos_as_xyz 
 'x, y, z' 
 '-x, -y, -z' 
 
_cell_length_a     8.6985 
_cell_length_b     8.9784 
_cell_length_c     9.0055 
_cell_angle_alpha  90.358 
_cell_angle_beta   91.949 
_cell_angle_gamma 100.742 
 
_shelx_F_squared_multiplier     1.000 
 
loop_ 
 _refln_index_h 
 _refln_index_k 
 _refln_index_l 
 _refln_F_squared_calc 
 _refln_F_squared_meas 
 _refln_F_squared_sigma 
 _refln_observed_status 
   2   0   0     7465.63     6956.04     68.95 o 
   3   0   0      411.25      387.78     11.19 o 
   4   0   0      431.88      427.71      8.43 o 
   5   0   0     3615.76     3537.32     93.57 o 
   6   0   0     1679.46     1592.21     49.00 o 
   7   0   0     3331.01     3141.04     13.15 o 
   8   0   0      269.69      272.39      7.01 o 
   9   0   0      712.90      709.63     11.21 o 
  10   0   0       44.82       45.91      7.53 o 
 -11   1   0      378.80      357.15      8.95 o 
 -10   1   0       54.37       54.41      6.89 o 
  -9   1   0       31.63       32.75      7.32 o 
  -8   1   0      573.67      560.75      7.42 o 
  -7   1   0     1658.39     1536.46     52.24 o 
  -6   1   0     5591.97     5031.92    176.18 o 
  -5   1   0     2707.64     2422.66     85.63 o 
  -4   1   0     4506.54     3979.52    167.93 o 
  -3   1   0     2056.78     1845.09     79.91 o 
  -2   1   0      153.14      170.06      8.53 o 
  -1   1   0       29.69       53.41      8.20 o 
   1   1   0       32.41       42.00      6.70 o 
   2   1   0     5843.83     5507.30     18.64 o 
   3   1   0     2654.83     2632.68     12.41 o 
   4   1   0     2386.58     2215.17     25.12 o 
   5   1   0      693.08      655.59     12.86 o 
   6   1   0       28.82       28.08      5.53 o 
   7   1   0       53.72       52.81      6.14 o 
   8   1   0        4.80       11.82      6.89 o 
   9   1   0     1181.61     1131.05     49.72 o 
  10   1   0        0.35       13.14     10.36 o 
 -11   2   0     1083.32     1023.70     34.63 o 
 -10   2   0      160.91      169.25      8.02 o 
  -9   2   0      396.58      399.32      8.29 o 
  -8   2   0      114.27      123.48      9.58 o 
  -7   2   0      158.33      151.31      5.70 o 
  -6   2   0     1193.26     1165.37     78.48 o 
  -5   2   0        2.70        7.07      5.26 o 
  -4   2   0     4630.32     4250.71    157.85 o 
  -3   2   0      887.74     1040.41     26.03 o 
  -2   2   0     8573.53     8550.15     25.30 o 
  -1   2   0      812.93      830.80     12.25 o 
   1   2   0       21.25       35.23      6.46 o 
   2   2   0      209.56      211.34      6.83 o 
   3   2   0     2217.48     2199.15     16.94 o 
   4   2   0      824.13      725.72      6.71 o 
   5   2   0     4329.45     4167.93     50.52 o 
   6   2   0     2992.41     2901.30     44.83 o 
   7   2   0     1563.06     1522.36     50.51 o 
   8   2   0       11.36       19.07      7.47 o 
   9   2   0        5.69        3.52      6.64 o 
  10   2   0       66.92       57.57     11.57 o 
 -11   3   0       32.43       49.91      8.38 o 
 -10   3   0      441.19      421.84     14.61 o 
  -9   3   0       69.40       78.23      6.18 o 
  -8   3   0     1986.33     1952.94     49.72 o 
  -7   3   0     1250.64     1261.74     75.61 o 
  -6   3   0     3693.54     3580.24    221.74 o 
  -5   3   0       24.34       22.25      5.13 o 
  -4   3   0      198.07      212.76      7.87 o 
  -3   3   0     1937.41     2034.81     13.36 o 
  -2   3   0     2756.65     2639.78     47.71 o 
  -1   3   0       14.60       11.75      8.13 o 
   0   3   0     5452.80     5252.55     29.86 o 
   1   3   0     1094.58      985.68      7.86 o 
   2   3   0     3572.51     3472.93     13.39 o 
   3   3   0      175.68      160.79      5.46 o 
   4   3   0      204.18      230.21      5.45 o 
   5   3   0      133.01      147.43      5.28 o 
   6   3   0      568.98      548.21     13.92 o 
   7   3   0     1377.65     1343.43     37.30 o 
   8   3   0        1.96        6.15      5.81 o 
   9   3   0     1704.44     1665.21     11.15 o 
 -10   4   0       84.96       77.05      6.54 o 
  -9   4   0       41.63       39.14      6.08 o 
  -8   4   0      334.89      349.92     18.86 o 
  -7   4   0      407.07      417.47     25.31 o 
  -6   4   0     3681.82     3605.49    176.84 o 
  -5   4   0        4.62        9.54      4.50 o 
  -4   4   0     4991.55     4782.54    152.01 o 
  -3   4   0      244.43      253.86      6.52 o 
  -2   4   0     2381.47     2413.61     21.96 o 
  -1   4   0      177.38      178.52      7.61 o 
   0   4   0      278.77      279.29      6.42 o 
   1   4   0     2284.41     2179.14     17.60 o 
   2   4   0     3082.28     3049.93     15.62 o 
   3   4   0     9276.21     9365.89     59.84 o 
   4   4   0     1270.48     1261.19      8.38 o 
   5   4   0     2470.57     2533.18     31.73 o 
   6   4   0      944.54      930.13     11.27 o 
   7   4   0       28.43       28.68      5.06 o 
   8   4   0       28.67       34.80      5.63 o 
   9   4   0      937.66      941.57     10.35 o 
 -10   5   0      822.78      794.16      9.34 o 
  -9   5   0      258.93      284.29      6.74 o 
  -8   5   0      812.48      850.17     46.18 o 
  -7   5   0      290.50      313.19     15.36 o 
  -6   5   0      146.42      146.52      6.60 o 
  -5   5   0       45.47       45.63      4.94 o 
  -4   5   0     6789.42     6740.23    271.36 o 
  -3   5   0     3423.20     3500.30     96.28 o 
  -2   5   0    11157.18    11107.41     67.41 o 
  -1   5   0      714.52      648.06      7.09 o 
   0   5   0     3238.51     3246.46     11.80 o 
   1   5   0       15.44       18.82      5.14 o 
   2   5   0      185.09      192.83      5.06 o 
   3   5   0     5877.04     6076.24     47.95 o 
   4   5   0      125.83      130.21      5.43 o 
   5   5   0     2327.12     2424.03     15.40 o 
   6   5   0       22.81       28.88      4.74 o 
   7   5   0     1274.62     1275.00     14.92 o 
   8   5   0       14.05       12.26      5.52 o 
 -10   6   0      564.91      560.71     19.42 o 
  -9   6   0      156.60      160.86      6.45 o 
  -8   6   0     2313.31     2423.90    120.13 o 
  -7   6   0      409.59      417.49     17.34 o 
  -6   6   0     2220.21     2292.25    102.58 o 
  -5   6   0       24.80       26.15      5.42 o 
  -4   6   0        6.84       15.95      5.78 o 
  -3   6   0      974.70      976.93      7.71 o 
  -2   6   0     1680.18     1656.88      8.85 o 
  -1   6   0     1842.74     1897.01     24.29 o 
   0   6   0     2057.39     2067.24     13.90 o 
   1   6   0     3419.18     3438.22     24.33 o 
   2   6   0      813.43      838.86     17.08 o 
   3   6   0      771.30      804.80     13.05 o 
   4   6   0       39.44       50.62      4.80 o 
   5   6   0       15.60       19.74      5.22 o 
   6   6   0      283.38      268.95      8.97 o 
   7   6   0      562.78      565.93     15.87 o 
   8   6   0       12.07       19.36      6.27 o 
  -9   7   0       20.14       20.65      5.35 o 
  -8   7   0      272.38      304.02     11.98 o 
  -7   7   0      153.56      160.57     12.86 o 
  -6   7   0      697.09      757.72     48.40 o 
  -5   7   0      139.48      151.01      7.80 o 
  -4   7   0     4382.12     4478.46    186.87 o 
  -3   7   0      784.94      787.56     21.35 o 
  -2   7   0     1148.64     1204.82     13.91 o 
  -1   7   0       35.68       34.18      5.13 o 
   0   7   0      388.30      379.82      5.85 o 
   1   7   0      883.21      930.38     11.02 o 
   2   7   0      290.25      297.67      5.86 o 
   3   7   0     4465.14     4642.18     31.34 o 
   4   7   0       31.21       34.73      4.55 o 
   5   7   0      997.06     1025.13     21.77 o 
   6   7   0        1.23        6.84      5.47 o 
   7   7   0       59.32       55.93      5.86 o 
  -9   8   0       31.64       30.57      6.74 o 
  -8   8   0      828.83      853.40     58.64 o 
  -7   8   0       48.88       54.12      7.82 o 
  -6   8   0      207.61      225.25     13.41 o 
  -5   8   0      191.22      200.93     10.28 o 
  -4   8   0     1015.75     1046.67     34.21 o 
  -3   8   0     1233.45     1245.32     35.61 o 
  -2   8   0     1159.85     1170.15      6.49 o 
  -1   8   0     1728.73     1807.71     16.79 o 
   0   8   0      646.48      686.61      7.94 o 
   1   8   0      498.39      520.20      6.47 o 
   2   8   0       52.24       60.42      5.40 o 
   3   8   0      359.97      386.82     11.48 o 
   4   8   0        5.96       17.59      6.04 o 
   5   8   0     1010.88     1000.53     21.25 o 
   6   8   0      147.65      136.28      6.51 o 
  -8   9   0      974.14      951.01     86.57 o 
  -7   9   0      283.06      278.37     19.58 o 
  -6   9   0     1226.58     1251.30     73.79 o 
  -5   9   0       80.40       92.48      6.59 o 
  -4   9   0      191.81      198.79     17.25 o 
  -3   9   0        2.90        6.34      4.81 o 
  -2   9   0       56.28       63.56      4.82 o 
  -1   9   0     1910.42     1956.86     10.24 o 
   0   9   0        4.65       11.15      5.07 o 
   1   9   0     2334.12     2373.74     51.06 o 
   2   9   0      146.61      147.27      5.88 o 
   3   9   0     1331.31     1295.69     24.12 o 
   4   9   0       30.12       24.55      5.69 o 
   5   9   0        4.40        6.43      5.92 o 
  -7  10   0      252.32      224.54     15.83 o 
  -6  10   0      508.78      476.01     23.90 o 
  -5  10   0      801.79      775.32     34.98 o 
  -4  10   0      900.48      898.63     36.72 o 
  -3  10   0      807.91      799.74     30.93 o 
  -2  10   0      199.14      203.28      5.24 o 
  -1  10   0       54.74       63.55      5.44 o 
   0  10   0       97.19       96.15      5.68 o 
   1  10   0      946.16      934.37      8.12 o 
   2  10   0        3.52       13.54      8.76 o 
   3  10   0     1288.62     1192.26      8.96 o 
  -5  11   0      408.98      375.00     27.19 o 
  -4  11   0      360.69      320.76     19.03 o 
  -3  11   0      849.48      788.82     43.02 o 
  -2  11   0      171.68      169.96      7.11 o 
  -1  11   0     1294.02     1213.77     35.28 o 
   0  11   0      103.75      102.96      6.32 o 
   1  11   0      209.64      183.47     11.81 o 
  -1 -11   1       76.70       62.85      7.82 o 
   0 -11   1      765.25      710.72      7.77 o 
   1 -11   1       69.63       64.80      5.24 o 
   2 -11   1     1481.79     1336.49     54.08 o 
   3 -11   1       53.88       48.81      7.13 o 
   4 -11   1      885.85      821.60     67.94 o 
  -3 -10   1       23.09       20.80      5.91 o 
  -2 -10   1      820.03      780.07     20.41 o 
  -1 -10   1      196.17      197.43      6.28 o 
   0 -10   1      515.57      516.29      6.57 o 
   1 -10   1      148.12      144.90      5.84 o 
   2 -10   1       51.98       57.21      5.34 o 
   3 -10   1      120.65      118.00      5.33 o 
   4 -10   1      793.71      823.28     49.30 o 
   5 -10   1      714.88      721.58     51.62 o 
   6 -10   1      623.42      618.92     38.36 o 
   7 -10   1      436.31      432.51     53.49 o 
  -5  -9   1      155.64      134.86      6.66 o 
  -4  -9   1        2.16        5.57      6.37 o 
  -3  -9   1        9.87       10.32      6.14 o 
  -2  -9   1     1753.03     1744.89     37.54 o 
  -1  -9   1      129.91      141.35      6.20 o 
   0  -9   1     2450.09     2565.11     30.47 o 
   1  -9   1      212.13      231.19      5.62 o 
   2  -9   1     1083.18     1104.51     25.55 o 
   3  -9   1       25.03       27.03      4.64 o 
   4  -9   1       41.27       35.54      5.71 o 
   5  -9   1      628.16      646.81     10.76 o 
   6  -9   1      244.25      240.73      9.58 o 
   7  -9   1     1439.77     1440.04     98.43 o 
   8  -9   1       77.55       77.38      7.73 o 
  -6  -8   1     1585.12     1453.53     67.68 o 
  -5  -8   1      174.40      177.98      5.65 o 
  -4  -8   1     1559.92     1570.49     21.57 o 
  -3  -8   1       79.17       76.55      5.33 o 
  -2  -8   1      190.13      189.37      5.48 o 
  -1  -8   1      325.84      333.34     10.20 o 
   0  -8   1     1053.85     1093.51     13.35 o 
   1  -8   1      898.93      923.63      6.92 o 
   2  -8   1     1708.35     1787.34      7.57 o 
   3  -8   1     1774.69     1874.98     27.23 o 
   4  -8   1      893.09      946.42      9.17 o 
   5  -8   1       69.02       88.38      6.58 o 
   6  -8   1      167.04      209.82     13.46 o 
   7  -8   1      241.09      274.85      8.16 o 
   8  -8   1       15.02       17.73      7.79 o 
   9  -8   1      943.87      922.90     23.12 o 
  -7  -7   1       50.36       48.48      5.66 o 
  -6  -7   1      214.24      222.42      7.52 o 
  -5  -7   1        1.30        6.68      5.24 o 
  -4  -7   1     2174.08     2259.65     29.57 o 
  -3  -7   1        5.14        8.98      4.88 o 
  -2  -7   1     4819.36     4938.73    124.25 o 
  -1  -7   1        2.56        9.95      5.16 o 
   0  -7   1      292.45      318.57      5.83 o 
   1  -7   1      388.29      420.55      8.28 o 
   2  -7   1       61.10       67.64      5.47 o 
   3  -7   1     3861.55     4007.57     13.90 o 
   4  -7   1     1186.06     1300.08     12.02 o 
   5  -7   1     3193.25     3417.54     57.19 o 
   6  -7   1      421.70      447.04     17.53 o 
   7  -7   1     1194.98     1313.95     11.28 o 
   8  -7   1      151.46      159.66      7.93 o 
   9  -7   1       26.40       27.10      7.49 o 
  -8  -6   1      772.06      714.20     28.74 o 
  -7  -6   1      146.25      138.35      8.13 o 
  -6  -6   1      564.97      574.75     16.74 o 
  -5  -6   1       95.17       98.14      4.97 o 
  -4  -6   1        3.56        8.38      4.75 o 
  -3  -6   1       91.63       99.83      4.80 o 
  -2  -6   1     1830.90     1886.70     21.15 o 
  -1  -6   1      992.48     1026.22      7.84 o 
   0  -6   1     3824.70     3836.56     45.10 o 
   1  -6   1     1080.52     1100.86     13.78 o 
   2  -6   1     1801.72     1814.78      9.44 o 
   3  -6   1      528.82      572.31      7.82 o 
   4  -6   1       58.28       72.25      6.39 o 
   5  -6   1     1095.22     1144.65     13.28 o 
   6  -6   1        9.38       17.81      5.68 o 
   7  -6   1     1537.55     1679.39     38.38 o 
   8  -6   1        5.25        7.72      5.81 o 
   9  -6   1     1362.80     1360.52     55.08 o 
  10  -6   1        6.98       12.46      5.95 o 
  -8  -5   1      746.22      730.72     19.31 o 
  -7  -5   1       19.99       31.74      5.61 o 
  -6  -5   1      972.43     1017.78      7.21 o 
  -5  -5   1       17.03       17.10      5.57 o 
  -4  -5   1     4213.85     4355.69     60.86 o 
  -3  -5   1      126.81      138.34      4.87 o 
  -2  -5   1     1190.02     1199.15     12.39 o 
  -1  -5   1      306.07      333.13      5.06 o 
   0  -5   1      279.56      248.37      5.49 o 
   1  -5   1     4808.46     4900.70     14.85 o 
   2  -5   1     1848.88     1811.01     14.20 o 
   3  -5   1    10645.59    10762.31     36.59 o 
   4  -5   1     1514.19     1699.96     11.83 o 
   5  -5   1     2895.86     3002.68     37.73 o 
   6  -5   1       23.79       32.63      5.91 o 
   7  -5   1        0.54        3.30      5.18 o 
   8  -5   1      282.99      286.84     16.11 o 
   9  -5   1     1079.21     1119.79     55.77 o 
  10  -5   1      522.31      511.21      9.19 o 
  -9  -4   1      166.42      161.61      6.39 o 
  -8  -4   1      697.24      705.52     18.66 o 
  -7  -4   1       51.56       50.96      5.01 o 
  -6  -4   1       42.86       54.91      4.88 o 
  -5  -4   1      577.77      572.58      6.04 o 
  -4  -4   1     3049.58     2996.79     31.53 o 
  -3  -4   1     2194.53     2136.82     11.17 o 
  -2  -4   1     4617.10     4475.42     31.21 o 
  -1  -4   1     6923.28     7176.19     14.84 o 
   0  -4   1     1575.17     1522.88      9.28 o 
   1  -4   1      578.96      615.60      7.21 o 
   2  -4   1       11.10       12.19      6.42 o 
   3  -4   1     1643.16     1551.41     11.79 o 
   4  -4   1        4.71       14.98      5.29 o 
   5  -4   1     5927.44     5960.71    125.23 o 
   6  -4   1      702.60      718.15     30.95 o 
   7  -4   1     1331.55     1360.19     73.54 o 
   8  -4   1        7.27       12.52      5.88 o 
   9  -4   1       75.95       74.71      6.23 o 
  10  -4   1      105.68       93.36      7.19 o 
  -9  -3   1      100.24      106.80      6.21 o 
  -8  -3   1     2808.65     2809.74     49.74 o 
  -7  -3   1      135.77      122.68      5.19 o 
  -6  -3   1     1410.78     1364.83     28.73 o 
  -5  -3   1       99.80       93.24      5.05 o 
  -4  -3   1      570.24      604.19      6.70 o 
  -3  -3   1     2905.31     2986.17     15.39 o 
  -2  -3   1     1750.26     1645.11      8.53 o 
  -1  -3   1    10559.97    10507.59     56.20 o 
   0  -3   1      106.96       60.42      5.14 o 
   1  -3   1    15594.55    15194.09     32.93 o 
   2  -3   1     4215.38     4333.61     19.01 o 
   3  -3   1      537.02      496.41      8.08 o 
   4  -3   1     1692.13     1819.65     32.15 o 
   5  -3   1      344.09      312.86     20.07 o 
   6  -3   1      774.49      750.02     36.01 o 
   7  -3   1     3310.35     3301.00    177.15 o 
   8  -3   1      691.68      678.01     31.21 o 
   9  -3   1     1616.92     1648.67     11.32 o 
  10  -3   1      170.66      166.09      8.19 o 
 -10  -2   1       91.58       89.67      7.27 o 
  -9  -2   1       97.54       94.37      9.96 o 
  -8  -2   1      157.30      152.61      5.83 o 
  -7  -2   1      683.22      649.01     12.30 o 
  -6  -2   1     2916.17     2788.87     58.07 o 
  -5  -2   1     2412.36     2206.54     13.17 o 
  -4  -2   1     3410.73     3205.56     11.03 o 
  -3  -2   1      565.26      532.62      7.11 o 
  -2  -2   1      798.50      750.97      7.13 o 
  -1  -2   1        0.22        6.30      5.63 o 
   0  -2   1       96.15      111.31      6.98 o 
   1  -2   1     9475.54     9226.69     61.03 o 
   2  -2   1     3682.63     3775.92     55.48 o 
   3  -2   1     4946.21     4648.84     83.06 o 
   4  -2   1        0.89        3.25      6.07 o 
   5  -2   1     3766.43     3557.79    151.07 o 
   6  -2   1       35.33       36.43      5.54 o 
   7  -2   1      151.57      137.51      6.46 o 
   8  -2   1      453.84      420.28      7.85 o 
   9  -2   1      211.67      223.05      7.65 o 
  10  -2   1      651.63      644.21      9.46 o 
  11  -2   1      290.66      260.45      9.43 o 
 -10  -1   1      784.05      774.60     24.60 o 
  -9  -1   1       68.13       88.75      9.76 o 
  -8  -1   1      607.16      612.52      8.00 o 
  -7  -1   1       33.61       23.76      5.03 o 
  -6  -1   1      147.09      129.55      5.18 o 
  -5  -1   1      498.37      445.14      6.63 o 
  -4  -1   1     2588.65     2329.24     10.24 o 
  -3  -1   1     1993.36     1712.35     10.73 o 
  -2  -1   1     6735.31     6234.10     22.78 o 
  -1  -1   1     9253.52     8701.86     37.18 o 
   0  -1   1       54.42       43.26      6.97 o 
   1  -1   1      633.26      584.35     11.33 o 
   2  -1   1     1814.90     1742.55     49.10 o 
   3  -1   1     3038.13     2887.63     96.04 o 
   4  -1   1      876.11      832.24     25.34 o 
   5  -1   1     6079.08     5325.60    129.62 o 
   6  -1   1     2058.67     1857.44     32.17 o 
   7  -1   1     2883.45     2650.71     42.82 o 
   8  -1   1      580.54      576.01     17.27 o 
   9  -1   1      126.03      118.29      9.84 o 
  10  -1   1       49.06       50.22      9.16 o 
 -10   0   1      215.46      221.14      7.59 o 
  -9   0   1       30.84       34.59      9.59 o 
  -8   0   1     1178.08     1156.39     26.84 o 
  -7   0   1     1103.15     1062.47     27.22 o 
  -6   0   1     2652.46     2409.94     58.47 o 
  -5   0   1      874.21      780.30     15.28 o 
  -4   0   1       16.99       22.13      5.08 o 
  -3   0   1       13.66        5.81      6.38 o 
  -2   0   1      550.06      523.47     11.41 o 
  -1   0   1    16895.74    14146.21    222.43 o 
   2   0   1       22.97       30.30      8.60 o 
   3   0   1     6848.24     6658.49     25.04 o 
   4   0   1       53.86       56.91      7.21 o 
   5   0   1        8.06       19.43      6.58 o 
   6   0   1     1851.04     1768.56     16.38 o 
   7   0   1     1639.56     1561.62     55.20 o 
   8   0   1     1976.48     1967.14     78.38 o 
   9   0   1       17.34       28.20      6.46 o 
  10   0   1      861.14      830.28     35.15 o 
 -11   1   1        4.54        5.63      7.38 o 
 -10   1   1      176.70      199.38     10.24 o 
  -9   1   1       10.47       13.60      5.62 o 
  -8   1   1      104.26      107.83      5.64 o 
  -7   1   1     1135.66     1068.65     41.77 o 
  -6   1   1     3313.47     3049.41    120.65 o 
  -5   1   1     5917.17     5443.21    236.86 o 
  -4   1   1     1172.54     1057.01     48.31 o 
  -3   1   1     7385.83     7152.96    254.75 o 
  -2   1   1     1653.52     1656.47     39.11 o 
  -1   1   1      512.76      557.44      8.70 o 
   0   1   1       15.15       14.53      9.63 o 
   1   1   1     6691.22     6562.90     45.96 o 
   2   1   1    13417.09    13418.45     78.72 o 
   3   1   1     4021.22     3742.39     26.06 o 
   4   1   1     2234.19     2218.93     32.26 o 
   5   1   1     2427.59     2388.04     14.33 o 
   6   1   1      438.44      417.22      8.70 o 
   7   1   1      243.01      228.87      6.73 o 
   8   1   1      230.11      231.30      6.79 o 
   9   1   1        1.83       11.81      7.06 o 
  10   1   1      959.56      948.22     26.88 o 
 -11   2   1       70.40       63.67     10.17 o 
 -10   2   1      882.79      899.28     21.04 o 
  -9   2   1      269.68      276.34      9.39 o 
  -8   2   1     1032.84      996.95     36.19 o 
  -7   2   1       61.41       56.88      5.41 o 
  -6   2   1        1.53        2.93      5.80 o 
  -5   2   1     2314.05     2279.67    123.46 o 
  -4   2   1       75.45      103.61      5.99 o 
  -3   2   1    11754.36    11508.79    227.89 o 
  -2   2   1     1552.25     1769.88     10.33 o 
   0   2   1     1309.18     1350.95     19.89 o 
   1   2   1     2101.81     2145.07     12.68 o 
   2   2   1     1573.32     1589.75     12.61 o 
   3   2   1      105.77      155.77      5.48 o 
   4   2   1     4016.82     4043.60     42.66 o 
   5   2   1     2818.79     2813.38     28.49 o 
   6   2   1     1941.03     1939.02     10.83 o 
   7   2   1     1351.40     1318.39      9.72 o 
   8   2   1      684.72      697.86     29.48 o 
   9   2   1       93.40      103.04      6.78 o 
  10   2   1        0.01        2.82      7.64 o 
 -11   3   1      123.90      125.92     19.15 o 
 -10   3   1      146.77      143.01      6.73 o 
  -9   3   1      935.97      949.05     23.09 o 
  -8   3   1      908.21      898.43     31.55 o 
  -7   3   1     2247.85     2224.82    141.22 o 
  -6   3   1     1693.64     1650.80    106.85 o 
  -5   3   1     1906.96     1820.54     97.75 o 
  -4   3   1      615.35      670.20     25.87 o 
  -3   3   1       21.63       48.89      5.49 o 
  -2   3   1       21.18       19.56      6.28 o 
  -1   3   1     5869.92     5626.71     20.95 o 
   0   3   1      356.23      443.07      9.85 o 
   1   3   1     7737.37     7671.15     19.48 o 
   2   3   1     3886.37     4096.12     40.74 o 
   3   3   1      382.99      372.52      5.48 o 
   4   3   1       95.17      122.46      5.13 o 
   5   3   1      342.37      334.95      5.74 o 
   6   3   1      184.08      180.95      7.05 o 
   7   3   1      103.23       94.91      8.70 o 
   8   3   1     1953.50     1864.54     36.56 o 
   9   3   1       35.87       39.38      6.93 o 
 -10   4   1      203.15      200.64      9.34 o 
  -9   4   1       54.66       57.57      5.32 o 
  -8   4   1       13.30       19.75      5.46 o 
  -7   4   1      213.03      243.74     13.98 o 
  -6   4   1     1650.22     1658.08     91.62 o 
  -5   4   1     3854.85     3812.27    176.05 o 
  -4   4   1        0.25        8.28      5.01 o 
  -3   4   1     3975.78     4041.04     55.42 o 
  -2   4   1      115.58      129.46      6.05 o 
  -1   4   1       95.03      108.27      7.47 o 
   0   4   1      158.66      182.33      5.84 o 
   1   4   1     2038.53     2034.98     10.49 o 
   2   4   1     4098.74     4116.42     11.12 o 
   3   4   1     2503.32     2506.39     10.21 o 
   4   4   1     4715.26     4879.39     14.27 o 
   5   4   1      851.93      905.77     13.17 o 
   6   4   1      642.90      679.51      9.50 o 
   7   4   1      124.94      128.29      5.61 o 
   8   4   1      151.38      150.64      6.86 o 
   9   4   1      159.79      165.06      7.54 o 
 -10   5   1      360.65      357.89      7.74 o 
  -9   5   1     1226.42     1295.22     52.17 o 
  -8   5   1      100.03      107.05      5.28 o 
  -7   5   1      662.06      651.74     28.33 o 
  -6   5   1        2.70        5.54      4.87 o 
  -5   5   1      217.73      224.15      5.72 o 
  -4   5   1      415.62      453.60     23.50 o 
  -3   5   1     4306.35     4288.51     81.90 o 
  -2   5   1      368.67      351.55      5.76 o 
  -1   5   1     4263.40     4210.58     76.06 o 
   0   5   1     1300.45     1220.87      8.93 o 
   1   5   1     1624.09     1683.26     20.49 o 
   2   5   1        0.57        0.78      5.14 o 
   3   5   1      447.93      485.52      8.82 o 
   4   5   1     2621.22     2752.25     36.10 o 
   5   5   1      106.00      116.49      4.92 o 
   6   5   1     1570.62     1609.63     22.82 o 
   7   5   1        2.32        4.10      5.54 o 
   8   5   1      855.49      793.06     21.76 o 
 -10   6   1       52.48       61.97      6.30 o 
  -9   6   1     1571.59     1584.82     69.20 o 
  -8   6   1      400.46      422.31     17.03 o 
  -7   6   1     1226.44     1316.33     56.69 o 
  -6   6   1      309.22      313.36     13.11 o 
  -5   6   1     1791.39     1814.04     95.47 o 
  -4   6   1       95.34      103.09      8.78 o 
  -3   6   1      625.21      645.85     15.96 o 
  -2   6   1     1542.08     1553.68     18.00 o 
  -1   6   1     1109.55     1090.44      7.75 o 
   0   6   1     2686.98     2731.84     10.09 o 
   1   6   1     2477.31     2487.26     20.06 o 
   2   6   1     3033.62     3154.74     15.49 o 
   3   6   1      937.28      984.48      6.26 o 
   4   6   1      574.51      600.20      5.79 o 
   5   6   1      378.42      405.75      5.61 o 
   6   6   1      181.35      174.38      5.46 o 
   7   6   1      131.09      123.22      5.70 o 
   8   6   1      937.51      870.82     26.38 o 
  -9   7   1        8.09        9.91      5.83 o 
  -8   7   1        0.89        8.02      4.87 o 
  -7   7   1      530.01      592.29     46.71 o 
  -6   7   1      238.33      250.22     15.71 o 
  -5   7   1     3425.10     3575.00    137.44 o 
  -4   7   1      597.13      609.82     20.82 o 
  -3   7   1     1983.49     2049.56     48.07 o 
  -2   7   1      100.56       89.78      5.32 o 
  -1   7   1     1148.95     1159.24     13.73 o 
   0   7   1      174.28      189.00      5.39 o 
   1   7   1        2.80       11.75      5.58 o 
   2   7   1     1656.88     1712.82     10.73 o 
   3   7   1      618.75      679.37      9.45 o 
   4   7   1     1810.32     1896.71     38.86 o 
   5   7   1       92.66      100.27      5.72 o 
   6   7   1      540.08      526.69     12.99 o 
   7   7   1       17.26       22.73      5.75 o 
  -9   8   1     1045.87      990.07     66.52 o 
  -8   8   1      393.96      387.57     28.71 o 
  -7   8   1      275.30      286.36     12.56 o 
  -6   8   1      241.66      245.23     12.78 o 
  -5   8   1      115.99      121.55      6.16 o 
  -4   8   1      199.05      205.75      5.92 o 
  -3   8   1     3762.74     3789.69    127.62 o 
  -2   8   1     1447.63     1509.47     24.21 o 
  -1   8   1     1169.40     1222.98     13.67 o 
   0   8   1      791.84      841.67      7.87 o 
   1   8   1      293.73      301.04      5.91 o 
   2   8   1       12.94       15.95      5.71 o 
   3   8   1       54.24       60.70      5.29 o 
   4   8   1      552.39      567.97     13.92 o 
   5   8   1       83.33       78.02      6.46 o 
   6   8   1      939.98      880.52     41.34 o 
  -8   9   1        0.14        3.36      6.49 o 
  -7   9   1     1406.54     1474.54    101.02 o 
  -6   9   1      160.12      161.74      8.50 o 
  -5   9   1      920.89      941.01     50.55 o 
  -4   9   1      519.22      535.20     25.24 o 
  -3   9   1       89.89       97.57      7.87 o 
  -2   9   1       42.16       51.21      4.68 o 
  -1   9   1       55.96       59.79      5.64 o 
   0   9   1     1877.14     1930.16      8.68 o 
   1   9   1       67.30       74.57      5.67 o 
   2   9   1     1264.55     1285.97     24.00 o 
   3   9   1       11.18        9.42      6.11 o 
   4   9   1       91.36       96.31      6.27 o 
   5   9   1      134.94      122.28      6.36 o 
  -7  10   1      146.80      146.16     11.51 o 
  -6  10   1      309.69      286.12     12.76 o 
  -5  10   1      796.54      790.24     31.92 o 
  -4  10   1      643.34      612.78     26.27 o 
  -3  10   1     1309.09     1253.69     59.84 o 
  -2  10   1      396.98      399.69     16.59 o 
  -1  10   1       83.93       78.72      5.83 o 
   0  10   1      278.72      283.67      6.72 o 
   1  10   1       18.68       13.47      6.64 o 
   2  10   1      885.48      867.69     14.62 o 
   3  10   1        1.18       -3.75      5.90 o 
  -4  11   1      108.38       99.96      5.46 o 
  -3  11   1      289.55      274.19     18.48 o 
  -2  11   1      982.44      912.83     51.80 o 
  -1  11   1      268.71      260.81     15.09 o 
   0  11   1      825.76      729.60     17.38 o 
   0 -11   2      107.85       91.45      8.28 o 
   1 -11   2     1347.96     1128.30      8.11 o 
   2 -11   2       83.76       58.88      6.59 o 
   3 -11   2     1410.08     1304.78     37.97 o 
   4 -11   2       32.82       35.59      5.82 o 
  -3 -10   2      752.83      655.30     10.09 o 
  -2 -10   2      257.78      245.81      8.73 o 
  -1 -10   2     1240.74     1180.97      9.38 o 
   0 -10   2      182.03      187.98      5.95 o 
   1 -10   2       22.88       26.79      6.47 o 
   2 -10   2      259.89      275.33      9.42 o 
   3 -10   2      166.54      179.95      7.91 o 
   4 -10   2      567.67      557.61     27.33 o 
   5 -10   2     1238.96     1229.72     56.20 o 
   6 -10   2      776.83      728.74     46.29 o 
  -4  -9   2      228.76      215.66      6.69 o 
  -3  -9   2       97.67       96.55      5.66 o 
  -2  -9   2       20.40       24.47      5.62 o 
  -1  -9   2     1741.07     1753.12     54.46 o 
   0  -9   2       82.56       93.06      5.59 o 
   1  -9   2     2840.68     2889.47     34.27 o 
   2  -9   2      357.02      369.42      6.56 o 
   3  -9   2      565.54      613.30     22.30 o 
   4  -9   2       10.41       10.02      5.16 o 
   5  -9   2      225.59      225.49     10.92 o 
   6  -9   2      776.87      759.68     52.09 o 
   7  -9   2      304.38      291.97     24.56 o 
   8  -9   2      904.91      857.14     41.58 o 
  -6  -8   2      424.06      398.51     11.19 o 
  -5  -8   2      973.94      924.20     10.43 o 
  -4  -8   2      190.05      185.88      5.28 o 
  -3  -8   2     1089.77     1107.95     27.78 o 
  -2  -8   2       23.76       28.49      5.42 o 
  -1  -8   2       30.19       35.61      5.67 o 
   0  -8   2       42.04       47.56      5.17 o 
   1  -8   2     2313.43     2380.36     25.00 o 
   2  -8   2      886.93      925.89      8.97 o 
   3  -8   2     1063.14     1157.12      7.35 o 
   4  -8   2     1055.94     1087.15     25.23 o 
   5  -8   2      569.66      638.99     34.09 o 
   6  -8   2       71.01       73.23      6.81 o 
   7  -8   2        5.27       -0.14      6.96 o 
   8  -8   2      492.30      539.80     35.27 o 
  -7  -7   2       24.60       22.54      6.84 o 
  -6  -7   2       36.48       38.10      5.38 o 
  -5  -7   2      504.40      486.04      8.93 o 
  -4  -7   2      377.84      361.94      8.61 o 
  -3  -7   2     1962.07     2029.83     40.01 o 
  -2  -7   2      102.63      102.93      6.26 o 
  -1  -7   2     1413.88     1449.06     12.17 o 
   0  -7   2      275.98      269.82      8.65 o 
   1  -7   2      803.68      825.53      6.80 o 
   2  -7   2      342.09      387.77     12.43 o 
   3  -7   2       45.21       54.99      4.83 o 
   4  -7   2     2120.99     2129.96     54.97 o 
   5  -7   2      775.39      820.40     43.93 o 
   6  -7   2     2537.88     2560.43    155.72 o 
   7  -7   2      307.72      313.02     21.38 o 
   8  -7   2      901.96      925.24     66.84 o 
   9  -7   2      185.75      180.47      6.62 o 
  -8  -6   2       83.20       83.09      5.95 o 
  -7  -6   2     1005.24     1004.04     21.92 o 
  -6  -6   2      168.89      167.41     10.55 o 
  -5  -6   2      258.41      270.57      5.15 o 
  -4  -6   2      209.74      211.71      5.85 o 
  -3  -6   2      170.61      180.67      5.05 o 
  -2  -6   2      820.85      877.56      6.21 o 
  -1  -6   2     3797.89     3847.76     33.58 o 
   0  -6   2      947.79      987.70     10.22 o 
   1  -6   2     4883.78     4980.83     77.44 o 
   2  -6   2      761.16      745.74      7.85 o 
   3  -6   2     1991.21     2097.86     32.47 o 
   4  -6   2       64.05       81.19      5.91 o 
   5  -6   2      132.53      155.05     10.47 o 
   6  -6   2     1111.30     1213.97     59.41 o 
   7  -6   2      107.79      117.89      6.63 o 
   8  -6   2     2781.90     2977.14    128.16 o 
   9  -6   2       91.97      101.69      8.24 o 
  10  -6   2      573.91      513.25     17.04 o 
  -8  -5   2       16.77       22.32      5.40 o 
  -7  -5   2      651.17      655.42      8.92 o 
  -6  -5   2      270.60      267.45     10.63 o 
  -5  -5   2     3661.14     3606.67     47.09 o 
  -4  -5   2       37.24       34.60      4.49 o 
  -3  -5   2     1940.54     1964.63     13.15 o 
  -2  -5   2      150.50      163.18      4.60 o 
  -1  -5   2       37.45       41.14      4.35 o 
   0  -5   2      311.92      325.10      6.09 o 
   1  -5   2      541.08      518.69      9.01 o 
   2  -5   2     7738.17     7851.19     52.32 o 
   3  -5   2     1966.57     1968.60     40.94 o 
   4  -5   2     3080.02     3008.51    165.21 o 
   5  -5   2      184.31      177.67      6.12 o 
   6  -5   2     1409.44     1407.16     54.18 o 
   7  -5   2      257.11      253.51      9.33 o 
   8  -5   2      167.93      193.26      9.78 o 
   9  -5   2      128.51      129.71      7.62 o 
  10  -5   2      952.85      845.50     10.79 o 
  -9  -4   2      395.19      389.68     17.12 o 
  -8  -4   2       93.97       85.54      5.57 o 
  -7  -4   2      176.51      178.86      5.47 o 
  -6  -4   2       14.73       19.33      4.86 o 
  -5  -4   2      750.56      751.88      7.02 o 
  -4  -4   2      171.74      168.75      4.81 o 
  -3  -4   2     5067.40     4914.44     44.92 o 
  -2  -4   2     3284.23     3371.47     10.47 o 
  -1  -4   2     5389.12     5369.96     44.80 o 
   0  -4   2     3875.33     4051.22     23.40 o 
   1  -4   2      359.33      346.62      6.53 o 
   2  -4   2      385.85      380.55      6.85 o 
   3  -4   2       42.64       40.56      5.73 o 
   4  -4   2     3271.11     3220.15    114.28 o 
   5  -4   2      122.02      118.64      6.33 o 
   6  -4   2     3361.79     3480.32    123.65 o 
   7  -4   2        4.28        2.96      5.80 o 
   8  -4   2      480.67      511.11     17.26 o 
   9  -4   2       32.87       41.64      6.86 o 
  10  -4   2       19.80       28.77      7.26 o 
  -9  -3   2      742.68      743.82     17.32 o 
  -8  -3   2       95.66       99.05      5.88 o 
  -7  -3   2     1949.45     1914.09     23.80 o 
  -6  -3   2       11.02        7.55      4.71 o 
  -5  -3   2     2352.45     2199.77     23.90 o 
  -4  -3   2        1.64        6.23      4.49 o 
  -3  -3   2      714.55      712.80      6.43 o 
  -2  -3   2     1121.97     1053.88      7.21 o 
  -1  -3   2     1195.39     1099.64      7.73 o 
   0  -3   2     7913.03     7799.36     60.87 o 
   1  -3   2      647.28      577.63      8.04 o 
   2  -3   2     9130.66     9007.20    122.21 o 
   3  -3   2      237.46      257.00      7.61 o 
   4  -3   2        7.40       20.66      5.15 o 
   5  -3   2      256.51      282.33      9.04 o 
   6  -3   2      322.78      332.89     14.82 o 
   7  -3   2     1263.40     1273.65     42.11 o 
   8  -3   2     1402.91     1357.59     13.32 o 
   9  -3   2      260.14      259.72      8.16 o 
  10  -3   2      588.27      603.46     10.43 o 
 -10  -2   2       28.89       23.09      6.43 o 
  -9  -2   2       14.43       17.22      5.45 o 
  -8  -2   2      101.39      100.44      5.68 o 
  -7  -2   2      499.72      473.97      6.84 o 
  -6  -2   2     1170.86     1131.75      7.37 o 
  -5  -2   2     2368.92     2219.53     24.35 o 
  -4  -2   2     1410.45     1306.43     24.75 o 
  -3  -2   2     1262.45     1147.40     17.88 o 
  -2  -2   2     4820.95     4765.45     20.10 o 
  -1  -2   2     4378.02     4414.82     17.34 o 
   0  -2   2        1.56        5.25      6.11 o 
   1  -2   2      143.10      132.52      7.68 o 
   2  -2   2     4805.75     4331.00     62.54 o 
   3  -2   2      134.71      144.78      6.51 o 
   4  -2   2     8029.09     7514.97    362.66 o 
   5  -2   2        1.77        1.73      6.87 o 
   6  -2   2     1768.75     1690.59     80.22 o 
   7  -2   2       63.49       60.88      9.64 o 
   8  -2   2      256.37      238.00     12.88 o 
   9  -2   2      367.23      344.09     16.28 o 
  10  -2   2      387.55      394.63      8.86 o 
 -10  -1   2        3.69        9.43      6.20 o 
  -9  -1   2      707.91      746.37     17.58 o 
  -8  -1   2        1.51       10.25      5.28 o 
  -7  -1   2      561.53      530.43      8.10 o 
  -6  -1   2      334.99      326.45      5.80 o 
  -5  -1   2      308.07      277.03      5.43 o 
  -4  -1   2     1204.76     1110.23      8.57 o 
  -3  -1   2     4672.96     4291.70     19.16 o 
  -2  -1   2     3525.40     2981.03     16.32 o 
  -1  -1   2     9797.53     8788.20     64.26 o 
   0  -1   2     3283.91     3050.08     33.23 o 
   1  -1   2     5791.14     5441.65     86.57 o 
   2  -1   2       21.64       35.40      7.47 o 
   3  -1   2      657.67      687.60     15.88 o 
   4  -1   2    10715.66    10018.87     39.58 o 
   5  -1   2      889.14      856.73      9.28 o 
   6  -1   2     5817.25     5473.37    183.10 o 
   7  -1   2     1182.27     1121.29     10.81 o 
   8  -1   2     1060.78     1029.44     30.50 o 
   9  -1   2       46.85       52.84      7.98 o 
  10  -1   2       18.97       21.35      6.87 o 
 -10   0   2        1.63       -0.38      6.60 o 
  -9   0   2     1367.53     1396.05     25.43 o 
  -8   0   2      181.41      180.14      5.55 o 
  -7   0   2     3004.26     2831.45     44.76 o 
  -6   0   2      505.91      476.44      7.67 o 
  -5   0   2      771.44      672.55     18.86 o 
  -4   0   2      156.46      146.49      5.86 o 
  -3   0   2      506.03      473.32      7.49 o 
  -2   0   2     1987.60     1727.52     20.04 o 
  -1   0   2      104.58      117.92      7.09 o 
   0   0   2    10328.23     9470.57    534.62 o 
   1   0   2      605.45      562.30     27.30 o 
   2   0   2     4078.40     3779.36    146.21 o 
   3   0   2     1623.71     1740.66     23.52 o 
   4   0   2     2169.62     2234.40     16.97 o 
   5   0   2      374.84      392.80      7.85 o 
   6   0   2      714.22      716.32     26.83 o 
   7   0   2      395.82      388.91     10.19 o 
   8   0   2      748.15      723.28     24.60 o 
   9   0   2     1489.63     1491.87     23.11 o 
  10   0   2      175.44      147.84      7.63 o 
 -10   1   2       21.72       26.95      6.03 o 
  -9   1   2        2.49        2.71      5.86 o 
  -8   1   2        2.35        5.24      5.18 o 
  -7   1   2     1752.18     1699.96     29.31 o 
  -6   1   2     1011.93      963.97     27.38 o 
  -5   1   2     4529.29     4036.10    123.08 o 
  -4   1   2     3754.89     3400.53    117.13 o 
  -3   1   2      326.60      267.37      7.21 o 
  -2   1   2      196.34      175.45      6.40 o 
  -1   1   2     1341.56     1402.80     14.78 o 
   0   1   2     3988.57     4246.93     30.00 o 
   1   1   2     1553.73     1649.32     16.58 o 
   2   1   2     4978.66     4699.68     36.78 o 
   3   1   2     1191.03     1221.10     12.68 o 
   4   1   2     6990.00     6924.64     57.74 o 
   5   1   2      864.55      839.18     23.13 o 
   6   1   2      598.84      610.98     31.17 o 
   7   1   2       63.74       65.15      6.00 o 
   8   1   2       65.23       57.11      6.29 o 
   9   1   2      441.14      447.14     13.67 o 
  10   1   2       44.73       43.26      7.81 o 
 -11   2   2      454.02      432.90     29.70 o 
 -10   2   2       74.83       85.09      5.86 o 
  -9   2   2     1877.26     1888.66     52.20 o 
  -8   2   2      248.16      260.91      5.75 o 
  -7   2   2      468.74      473.29     13.07 o 
  -6   2   2        4.94        7.38      5.40 o 
  -5   2   2       52.50       43.86      5.51 o 
  -4   2   2     1861.28     1766.01     95.73 o 
  -3   2   2       53.13       36.29      5.39 o 
  -2   2   2    14864.69    14881.49    130.85 o 
  -1   2   2     1159.91     1289.50     10.35 o 
   0   2   2     3806.73     3728.84     19.68 o 
   1   2   2     1759.08     1896.39     14.80 o 
   2   2   2      695.42      705.41      8.43 o 
   3   2   2      237.16      247.27      5.88 o 
   4   2   2       43.27       26.72      5.12 o 
   5   2   2     1518.63     1624.71     14.01 o 
   6   2   2      676.22      708.91      8.08 o 
   7   2   2      736.00      737.64      8.45 o 
   8   2   2      278.89      274.51      7.47 o 
   9   2   2      547.59      579.80      8.19 o 
  10   2   2       57.62       56.63      7.26 o 
 -10   3   2       99.12      102.40      6.33 o 
  -9   3   2      415.29      427.91     16.07 o 
  -8   3   2      874.26      872.83     18.73 o 
  -7   3   2     2077.75     2044.62    115.01 o 
  -6   3   2     1333.75     1393.04     74.67 o 
  -5   3   2     1325.25     1305.40     81.29 o 
  -4   3   2     1635.61     1643.83     50.40 o 
  -3   3   2      275.92      279.44      5.55 o 
  -2   3   2     1962.52     2035.64     12.68 o 
  -1   3   2      275.37      277.03      6.48 o 
   0   3   2     5874.64     5649.53     20.76 o 
   1   3   2     1264.79     1291.17     10.25 o 
   2   3   2     9018.77     9016.10     46.46 o 
   3   3   2      597.34      603.12      6.44 o 
   4   3   2      886.26      983.14      7.33 o 
   5   3   2        1.61        0.93      5.05 o 
   6   3   2      100.76      105.67      6.13 o 
   7   3   2     1511.04     1505.46     18.66 o 
   8   3   2       91.73       93.39      6.75 o 
   9   3   2     1435.72     1464.28     46.80 o 
 -10   4   2       20.97       22.93      6.49 o 
  -9   4   2      515.21      497.72     15.17 o 
  -8   4   2      286.69      291.78      6.29 o 
  -7   4   2      106.94      113.02      7.78 o 
  -6   4   2     1109.73     1178.44     72.75 o 
  -5   4   2      215.92      214.15     12.34 o 
  -4   4   2     5906.29     5677.09    171.26 o 
  -3   4   2     1167.93     1217.57     13.52 o 
  -2   4   2     4441.64     4634.20     38.98 o 
  -1   4   2      648.69      737.87      8.97 o 
   0   4   2      261.64      259.03      8.25 o 
   1   4   2       34.01       31.27      5.34 o 
   2   4   2     5676.86     5716.59     37.88 o 
   3   4   2     2756.47     2857.24     10.77 o 
   4   4   2     2001.74     2094.14     16.88 o 
   5   4   2     1304.79     1347.22     12.66 o 
   6   4   2       89.90      100.50      5.38 o 
   7   4   2        1.12        5.66      5.80 o 
   8   4   2       13.76       17.04      6.75 o 
   9   4   2      287.97      259.32      7.92 o 
 -10   5   2      369.42      341.71      6.60 o 
  -9   5   2      735.00      763.23     10.97 o 
  -8   5   2      559.62      606.56     36.52 o 
  -7   5   2      191.84      200.91      7.54 o 
  -6   5   2        2.62        8.33      4.71 o 
  -5   5   2      102.43       91.52      5.78 o 
  -4   5   2     3248.28     3203.28    133.56 o 
  -3   5   2      133.81      134.60      5.26 o 
  -2   5   2     6319.06     6451.10     49.73 o 
  -1   5   2      205.57      189.40      6.63 o 
   0   5   2     1629.45     1625.35      8.73 o 
   1   5   2        6.22       10.46      5.77 o 
   2   5   2       70.99       81.10      5.66 o 
   3   5   2      519.53      558.91      6.66 o 
   4   5   2      487.44      491.72     10.67 o 
   5   5   2     1467.20     1514.21      7.65 o 
   6   5   2       65.49       72.69      5.27 o 
   7   5   2     1723.04     1686.63     28.82 o 
   8   5   2       48.75       55.21      7.37 o 
 -10   6   2      191.79      179.87      9.47 o 
  -9   6   2      415.81      429.83     16.48 o 
  -8   6   2     1452.68     1559.70     77.13 o 
  -7   6   2      121.51      124.90      6.02 o 
  -6   6   2     1259.54     1347.85     53.52 o 
  -5   6   2       10.60       22.80      5.82 o 
  -4   6   2      105.37       94.78      5.71 o 
  -3   6   2      431.66      437.01     20.64 o 
  -2   6   2      661.67      662.20      9.04 o 
  -1   6   2      227.55      240.90      6.96 o 
   0   6   2     1820.77     1834.81      8.76 o 
   1   6   2     1884.12     1921.05     16.13 o 
   2   6   2     2247.27     2351.83     30.44 o 
   3   6   2      883.10      935.98      7.67 o 
   4   6   2      198.47      205.44      7.04 o 
   5   6   2       52.56       52.73      5.07 o 
   6   6   2       29.50       38.62      5.37 o 
   7   6   2      481.43      457.11     11.07 o 
  -9   7   2       35.99       42.76      6.08 o 
  -8   7   2        7.52       12.53      5.39 o 
  -7   7   2       28.49       24.81      5.70 o 
  -6   7   2     1775.35     1909.38    103.71 o 
  -5   7   2        6.21        4.81      5.82 o 
  -4   7   2     3517.50     3646.27    158.49 o 
  -3   7   2      153.22      164.61     10.83 o 
  -2   7   2     1701.62     1732.53     21.12 o 
  -1   7   2       43.45       35.50      4.94 o 
   0   7   2      151.75      161.92      5.63 o 
   1   7   2      848.63      911.50      6.89 o 
   2   7   2      190.33      212.97      5.84 o 
   3   7   2     1309.65     1413.01      8.21 o 
   4   7   2      151.89      157.91      5.90 o 
   5   7   2     1677.27     1723.82     14.45 o 
   6   7   2       18.16       17.97      5.20 o 
   7   7   2      175.59      151.89      6.57 o 
  -9   8   2      555.76      513.55     35.92 o 
  -8   8   2     1082.78     1098.07     44.74 o 
  -7   8   2       79.62       80.92      7.54 o 
  -6   8   2      119.39      120.06      5.78 o 
  -5   8   2      272.10      277.37     14.50 o 
  -4   8   2      954.54      974.26     44.86 o 
  -3   8   2      746.97      735.00     25.95 o 
  -2   8   2     2429.74     2463.12     58.55 o 
  -1   8   2     1276.68     1339.88     20.05 o 
   0   8   2     1759.52     1805.54     12.15 o 
   1   8   2      676.72      691.52     14.10 o 
   2   8   2      114.82      121.18      5.65 o 
   3   8   2       99.95      101.19      5.74 o 
   4   8   2        1.04        7.26      5.72 o 
   5   8   2     1016.84     1012.07     24.36 o 
   6   8   2       12.67       13.34      6.35 o 
  -8   9   2      804.71      773.79     68.75 o 
  -7   9   2        6.67        7.84      6.52 o 
  -6   9   2     2562.75     2633.37    125.26 o 
  -5   9   2        1.29       14.84      5.89 o 
  -4   9   2      481.22      506.10     13.15 o 
  -3   9   2      123.76      124.14      6.70 o 
  -2   9   2       45.49       51.71      4.68 o 
  -1   9   2     1008.28     1013.84     29.18 o 
   0   9   2      689.21      727.97      6.82 o 
   1   9   2     1471.03     1530.99     13.17 o 
   2   9   2       87.41       89.22      5.98 o 
   3   9   2      629.10      650.99     12.52 o 
   4   9   2        6.96       10.61      6.52 o 
  -6  10   2      872.96      862.50     61.75 o 
  -5  10   2      388.40      395.96     39.97 o 
  -4  10   2     1208.82     1181.70     73.29 o 
  -3  10   2      320.03      318.06     12.46 o 
  -2  10   2      481.43      445.51     11.92 o 
  -1  10   2        3.81       14.42      5.18 o 
   0  10   2       14.46       17.67      5.90 o 
   1  10   2      364.38      359.72     11.53 o 
   2  10   2        2.09       12.09      5.77 o 
   3  10   2     1080.16     1001.26     47.68 o 
  -4  11   2       56.05       53.35      5.42 o 
  -3  11   2      212.27      202.07     12.23 o 
  -2  11   2      221.72      205.59     13.58 o 
  -1  11   2      969.03      878.95     33.78 o 
   0  11   2      272.30      232.73     17.06 o 
   1 -11   3      117.66       80.61      5.74 o 
   2 -11   3      924.99      824.56     26.60 o 
   3 -11   3        7.31       12.61      5.62 o 
  -2 -10   3     1098.52     1008.87      8.78 o 
  -1 -10   3      325.64      323.27      8.91 o 
   0 -10   3      679.00      647.83     24.50 o 
   1 -10   3        1.95        8.86      6.14 o 
   2 -10   3        1.99        0.82      5.47 o 
   3 -10   3      285.90      271.85      6.61 o 
   4 -10   3      425.03      439.08     14.49 o 
   5 -10   3      915.03      871.40     37.39 o 
   6 -10   3      906.78      846.25     43.92 o 
  -4  -9   3       26.74       22.07      5.28 o 
  -3  -9   3      168.90      156.72      9.42 o 
  -2  -9   3      544.48      541.38      6.92 o 
  -1  -9   3        7.28       14.14      6.88 o 
   0  -9   3     3459.68     3607.22     24.33 o 
   1  -9   3      368.53      373.98      6.39 o 
   2  -9   3     2077.53     2151.15     26.21 o 
   3  -9   3        8.42       13.35      5.25 o 
   4  -9   3      232.80      229.73      8.02 o 
   5  -9   3       70.33       67.06      6.32 o 
   6  -9   3      358.74      353.90     21.40 o 
   7  -9   3      977.40      997.33     84.22 o 
  -5  -8   3      377.31      372.91      5.97 o 
  -4  -8   3      632.87      605.97      7.85 o 
  -3  -8   3      331.08      337.75     13.96 o 
  -2  -8   3      383.98      404.86     14.30 o 
  -1  -8   3      108.66      116.58      5.30 o 
   0  -8   3      690.18      692.17     20.79 o 
   1  -8   3        1.54        0.79      5.18 o 
   2  -8   3     1752.69     1856.06     14.37 o 
   3  -8   3      931.56      949.36     21.81 o 
   4  -8   3     1343.77     1397.56     38.29 o 
   5  -8   3      387.33      407.95     20.19 o 
   6  -8   3       45.96       52.92      6.56 o 
   7  -8   3        8.54       15.69      6.59 o 
   8  -8   3        7.97        4.54      7.52 o 
  -7  -7   3       16.93       13.27      5.42 o 
  -6  -7   3        3.40        7.98      5.03 o 
  -5  -7   3        3.03        2.04      5.38 o 
  -4  -7   3     1031.33     1062.16     15.60 o 
  -3  -7   3       43.16       49.71      4.87 o 
  -2  -7   3     1751.39     1850.99     32.34 o 
  -1  -7   3      175.30      180.83      5.66 o 
   0  -7   3     1186.34     1208.06     12.34 o 
   1  -7   3      258.87      259.90     10.02 o 
   2  -7   3       38.63       44.44      4.94 o 
   3  -7   3     1148.10     1176.46     21.55 o 
   4  -7   3      269.19      294.25      8.53 o 
   5  -7   3      669.52      703.47     43.19 o 
   6  -7   3      526.64      556.81     31.53 o 
   7  -7   3     1887.80     2018.50    132.46 o 
   8  -7   3      154.00      147.66      7.35 o 
   9  -7   3        3.11        5.53      7.39 o 
  -7  -6   3      281.78      278.96     11.90 o 
  -6  -6   3     1062.54     1048.63     11.42 o 
  -5  -6   3        1.68        2.81      4.76 o 
  -4  -6   3       31.63       31.86      4.81 o 
  -3  -6   3      343.25      344.58      5.38 o 
  -2  -6   3      864.28      890.13     21.15 o 
  -1  -6   3       77.73       82.04      5.37 o 
   0  -6   3     3655.66     3737.00     59.29 o 
   1  -6   3      215.61      223.37      5.74 o 
   2  -6   3     2375.00     2497.12     12.97 o 
   3  -6   3       97.71       95.37      5.58 o 
   4  -6   3      469.37      513.80     29.45 o 
   5  -6   3       94.38      105.16      5.75 o 
   6  -6   3       63.47       68.72      6.02 o 
   7  -6   3     1224.55     1304.90     51.76 o 
   8  -6   3        0.91        8.96      6.16 o 
   9  -6   3     1598.05     1571.43     48.58 o 
  -8  -5   3      126.71      126.65      8.93 o 
  -7  -5   3       66.41       60.52      6.32 o 
  -6  -5   3      898.76      860.85      6.62 o 
  -5  -5   3       51.88       51.37      4.64 o 
  -4  -5   3     3431.21     3516.01     42.44 o 
  -3  -5   3       22.25       30.50      4.69 o 
  -2  -5   3      826.03      862.40     14.69 o 
  -1  -5   3      468.96      489.56      6.13 o 
   0  -5   3       48.92       67.47      7.74 o 
   1  -5   3     1072.22     1089.47     11.53 o 
   2  -5   3     1464.41     1430.24     11.55 o 
   3  -5   3     5809.53     5704.62    165.40 o 
   4  -5   3      258.19      263.53     12.54 o 
   5  -5   3     3242.57     3329.18    147.65 o 
   6  -5   3      161.35      162.09      7.89 o 
   7  -5   3      647.72      681.23     20.35 o 
   8  -5   3      104.88      103.42      6.26 o 
   9  -5   3     1017.72     1022.55     27.24 o 
  10  -5   3      277.17      250.10     10.10 o 
  -9  -4   3      299.94      286.22      7.39 o 
  -8  -4   3      324.32      337.35      6.02 o 
  -7  -4   3       60.47       66.06      4.91 o 
  -6  -4   3       84.15       74.06      5.60 o 
  -5  -4   3       19.59       26.96      4.40 o 
  -4  -4   3     4691.15     4528.60     60.17 o 
  -3  -4   3     1110.44     1137.53     18.32 o 
  -2  -4   3     5972.83     5904.73     35.77 o 
  -1  -4   3     1222.44     1214.42     10.46 o 
   0  -4   3     7082.17     7178.15     58.55 o 
   1  -4   3       41.60       34.21      5.89 o 
   2  -4   3        1.74        5.76      5.67 o 
   3  -4   3     3730.51     3824.28     74.04 o 
   4  -4   3        5.54        5.67      5.11 o 
   5  -4   3     4793.06     4890.85     61.91 o 
   6  -4   3      184.17      198.10      7.63 o 
   7  -4   3     2021.45     2060.14     37.23 o 
   8  -4   3        0.88        7.18      6.22 o 
   9  -4   3      160.54      149.81     10.51 o 
  10  -4   3       20.14       22.49     13.24 o 
  -9  -3   3       35.14       39.25      5.73 o 
  -8  -3   3     1755.84     1788.44     15.31 o 
  -7  -3   3      153.68      145.48      5.22 o 
  -6  -3   3     2991.91     2894.41     64.99 o 
  -5  -3   3      186.93      181.96      4.67 o 
  -4  -3   3      114.47      108.53      5.11 o 
  -3  -3   3      407.45      435.17      5.32 o 
  -2  -3   3     1538.34     1446.99     14.03 o 
  -1  -3   3     1040.09      965.66     13.18 o 
   0  -3   3     1642.47     1515.81     14.78 o 
   1  -3   3     5157.74     4975.20     68.32 o 
   2  -3   3      315.66      275.21      7.18 o 
   3  -3   3     1562.63     1503.41     35.87 o 
   4  -3   3      338.70      358.91      6.89 o 
   5  -3   3      144.92      149.75      8.08 o 
   6  -3   3       53.97       55.08      5.88 o 
   7  -3   3      730.12      734.75     32.60 o 
   8  -3   3      121.50      123.28     12.53 o 
   9  -3   3     1102.65     1092.05     15.17 o 
  10  -3   3      388.70      366.12      9.41 o 
 -10  -2   3       21.66       24.51      6.56 o 
  -9  -2   3        8.19       -0.30      5.80 o 
  -8  -2   3      172.85      167.72      5.87 o 
  -7  -2   3        0.52        5.63      5.36 o 
  -6  -2   3     1305.41     1276.69     20.20 o 
  -5  -2   3       52.65       50.02      4.70 o 
  -4  -2   3     3082.44     2825.81     26.93 o 
  -3  -2   3     2811.72     2729.95     28.95 o 
  -2  -2   3       98.28       85.53      5.49 o 
  -1  -2   3        6.93        6.21      4.98 o 
   0  -2   3      560.79      558.25      9.08 o 
   1  -2   3      815.80      729.32      9.57 o 
   2  -2   3     1998.21     2006.86     36.75 o 
   3  -2   3     6343.03     6134.58    137.18 o 
   4  -2   3       65.08       85.55      5.80 o 
   5  -2   3     3244.02     3081.11    129.01 o 
   6  -2   3      636.03      604.29     47.29 o 
   7  -2   3       89.72       80.51     10.92 o 
   8  -2   3        1.34        1.22      6.14 o 
   9  -2   3      178.29      190.44     10.38 o 
  10  -2   3      470.21      448.96      9.35 o 
 -10  -1   3     1129.15     1110.41     40.32 o 
  -9  -1   3       35.08       42.47      5.71 o 
  -8  -1   3     1283.05     1306.48     12.47 o 
  -7  -1   3      125.31      115.60      5.06 o 
  -6  -1   3      405.58      382.98      7.79 o 
  -5  -1   3      299.85      271.52      6.79 o 
  -4  -1   3     1268.54     1162.78      7.16 o 
  -3  -1   3     1663.31     1522.74     22.01 o 
  -2  -1   3     2926.01     2574.17     10.78 o 
  -1  -1   3     3740.15     3260.06     21.67 o 
   0  -1   3     3081.57     2905.50     56.21 o 
   1  -1   3     1462.36     1313.78     47.45 o 
   2  -1   3      256.96      266.11      7.90 o 
   3  -1   3      319.04      300.43      6.86 o 
   4  -1   3       29.34       36.11      6.97 o 
   5  -1   3     2372.77     2277.98    140.63 o 
   6  -1   3      201.43      187.99     15.81 o 
   7  -1   3     2328.62     2412.77    190.63 o 
   8  -1   3      585.22      590.55     30.92 o 
   9  -1   3      298.85      287.02     17.73 o 
  10  -1   3       65.53       76.12      7.31 o 
 -10   0   3      208.58      218.75     12.88 o 
  -9   0   3        7.94        7.39      5.54 o 
  -8   0   3     1530.82     1513.50     13.36 o 
  -7   0   3        7.88       12.91      4.78 o 
  -6   0   3     2748.55     2598.18     24.52 o 
  -5   0   3      271.43      248.09     10.46 o 
  -4   0   3      293.82      261.72      5.47 o 
  -3   0   3      447.02      449.08      7.43 o 
  -2   0   3     2662.18     2598.06     28.85 o 
  -1   0   3     7357.90     6870.34    256.46 o 
   0   0   3     1556.83     1561.68     83.62 o 
   1   0   3     9195.02     7796.82     33.68 o 
   2   0   3        0.84        3.03      7.99 o 
   3   0   3     9547.86     9666.55    201.67 o 
   4   0   3       38.53       58.28      5.66 o 
   5   0   3      134.88      129.21      8.33 o 
   6   0   3     1928.96     1947.39    101.57 o 
   7   0   3      441.66      447.77      7.62 o 
   8   0   3     1038.93     1017.45     32.84 o 
   9   0   3      534.77      537.74     14.32 o 
  10   0   3      786.74      741.75     27.79 o 
 -10   1   3      581.20      604.39     26.08 o 
  -9   1   3       87.16       99.77      5.46 o 
  -8   1   3       42.37       42.12      5.05 o 
  -7   1   3      777.43      783.19     13.27 o 
  -6   1   3     2603.91     2433.05     60.41 o 
  -5   1   3     1514.64     1430.32     33.37 o 
  -4   1   3     4793.18     4395.74     71.87 o 
  -3   1   3     7399.46     6913.34     94.02 o 
  -2   1   3     2758.74     2695.26     40.61 o 
  -1   1   3      744.98      894.48     17.19 o 
   0   1   3      794.41      758.50     10.92 o 
   1   1   3     6788.76     6965.99     30.63 o 
   2   1   3      149.91      182.47      6.67 o 
   3   1   3    13289.83    13061.63    495.24 o 
   4   1   3      253.67      244.68      6.43 o 
   5   1   3     1618.07     1637.30     10.87 o 
   6   1   3        8.75        8.41      6.54 o 
   7   1   3      256.13      261.78      7.15 o 
   8   1   3       46.10       54.62      6.59 o 
   9   1   3       78.41       89.22      6.88 o 
  10   1   3      334.16      317.16     12.41 o 
 -10   2   3     1660.94     1694.29      9.52 o 
  -9   2   3       50.95       61.54      5.40 o 
  -8   2   3     1153.86     1174.62     26.51 o 
  -7   2   3      258.36      245.48     10.32 o 
  -6   2   3       17.04       17.66      4.34 o 
  -5   2   3      988.55      965.71     39.04 o 
  -4   2   3      880.34      808.47     32.47 o 
  -3   2   3     7525.05     7289.21    227.02 o 
  -2   2   3     3897.52     3901.66     66.01 o 
  -1   2   3     2370.91     2233.60     11.94 o 
   0   2   3      496.17      486.02     12.00 o 
   1   2   3     2124.40     2176.19     28.84 o 
   2   2   3      132.76      151.86      7.26 o 
   3   2   3       53.72       88.20      5.43 o 
   4   2   3        0.82        0.96      5.83 o 
   5   2   3     2196.45     2349.79     72.65 o 
   6   2   3     1547.96     1575.28     34.31 o 
   7   2   3      152.04      170.16     12.69 o 
   8   2   3      755.70      747.68     22.93 o 
   9   2   3      158.85      144.01     18.56 o 
 -10   3   3      105.30      104.24      5.93 o 
  -9   3   3       42.18       46.22      5.40 o 
  -8   3   3     1441.70     1484.07     49.05 o 
  -7   3   3     1035.09     1043.50     19.70 o 
  -6   3   3     1056.29     1050.72     45.68 o 
  -5   3   3      502.83      519.75     31.13 o 
  -4   3   3     1152.41     1171.57     46.89 o 
  -3   3   3      964.29     1070.31     38.01 o 
  -2   3   3       23.74       28.18      5.38 o 
  -1   3   3     3855.88     3974.79     13.47 o 
   0   3   3      125.29      133.75      8.11 o 
   1   3   3     4561.39     4571.52     14.35 o 
   2   3   3      171.30      162.42      6.57 o 
   3   3   3     5744.53     5912.16     29.40 o 
   4   3   3      154.31      150.76      5.75 o 
   5   3   3        1.75        6.34      4.92 o 
   6   3   3      194.83      193.53      8.91 o 
   7   3   3      156.34      159.03      7.19 o 
   8   3   3     1077.36     1139.53     41.74 o 
   9   3   3      393.90      375.85     15.72 o 
 -10   4   3     1307.08     1325.74     59.80 o 
  -9   4   3        1.14        2.83      5.44 o 
  -8   4   3        5.59        6.61      5.48 o 
  -7   4   3      635.19      657.50     24.70 o 
  -6   4   3       86.72       95.55      5.60 o 
  -5   4   3     4372.36     4547.30    192.95 o 
  -4   4   3     1000.60      983.51     31.86 o 
  -3   4   3     7305.33     7376.02    201.18 o 
  -2   4   3        4.26        3.79      4.83 o 
  -1   4   3       95.04       86.03      5.58 o 
   0   4   3        1.51       -0.57      7.02 o 
   1   4   3      181.90      175.87      7.59 o 
   2   4   3      282.58      274.58      6.13 o 
   3   4   3     2893.18     2940.62     22.11 o 
   4   4   3      590.89      633.86      6.43 o 
   5   4   3      870.28      968.26      7.24 o 
   6   4   3     1295.80     1410.09     15.41 o 
   7   4   3        1.13       15.11      6.52 o 
   8   4   3        1.81        9.79      7.43 o 
 -10   5   3      932.24      913.80     23.57 o 
  -9   5   3      388.19      367.89     11.58 o 
  -8   5   3      974.70     1030.71     54.30 o 
  -7   5   3      702.36      719.45     34.41 o 
  -6   5   3       11.07       16.43      4.79 o 
  -5   5   3      379.40      395.85     10.11 o 
  -4   5   3      100.90       95.30      5.46 o 
  -3   5   3     3040.67     3005.90     99.50 o 
  -2   5   3       33.50       37.73      5.49 o 
  -1   5   3     7863.30     7894.89     51.42 o 
   0   5   3      760.28      804.84     12.45 o 
   1   5   3      940.78      959.46      7.26 o 
   2   5   3      421.38      456.04      6.33 o 
   3   5   3        0.93        4.19      8.71 o 
   4   5   3     1464.22     1588.80     10.02 o 
   5   5   3      241.21      254.77      5.42 o 
   6   5   3     2431.91     2603.70     26.97 o 
   7   5   3      259.51      264.82      6.79 o 
   8   5   3      657.10      627.26      9.82 o 
 -10   6   3       19.17       26.40      6.49 o 
  -9   6   3      493.05      503.30     22.30 o 
  -8   6   3      618.05      645.37     34.57 o 
  -7   6   3     2231.29     2366.62    100.65 o 
  -6   6   3      127.37      134.88      5.13 o 
  -5   6   3     3076.50     3216.29    152.62 o 
  -4   6   3      752.64      773.17     32.04 o 
  -3   6   3        6.72        7.46      5.08 o 
  -2   6   3       80.44       88.27      5.10 o 
  -1   6   3     3002.97     3091.32     12.90 o 
   0   6   3     2325.68     2405.41     25.53 o 
   1   6   3     2878.13     3034.80     34.71 o 
   2   6   3      346.48      363.11     11.86 o 
   3   6   3     1323.17     1378.94      9.38 o 
   4   6   3       63.32       67.34      6.11 o 
   5   6   3       51.87       55.85      7.00 o 
   6   6   3       76.35       81.63      5.71 o 
   7   6   3        3.48        8.73      5.80 o 
  -9   7   3        1.41        5.96      5.47 o 
  -8   7   3       21.10       18.93      6.19 o 
  -7   7   3      678.56      755.56     44.94 o 
  -6   7   3       50.95       51.99      5.89 o 
  -5   7   3     2358.40     2459.86    123.52 o 
  -4   7   3      635.60      655.07     24.73 o 
  -3   7   3     2020.74     2092.60     63.48 o 
  -2   7   3       70.62       77.25     12.43 o 
  -1   7   3     1452.30     1501.87      7.93 o 
   0   7   3       23.11       32.48      5.05 o 
   1   7   3      736.33      751.87      9.06 o 
   2   7   3      825.97      881.62      8.80 o 
   3   7   3      417.81      449.30      6.63 o 
   4   7   3     1954.55     2060.23     21.47 o 
   5   7   3      205.21      197.15      7.24 o 
   6   7   3      905.08      884.63     16.92 o 
  -8   8   3      383.24      364.58     27.89 o 
  -7   8   3      867.80      917.51     64.93 o 
  -6   8   3       92.89      101.95      9.00 o 
  -5   8   3       76.38       80.14      5.60 o 
  -4   8   3      298.79      340.99     13.40 o 
  -3   8   3     1016.63     1048.69     30.96 o 
  -2   8   3      501.44      512.87     16.66 o 
  -1   8   3     2790.76     2819.89     62.31 o 
   0   8   3     2286.77     2329.86     21.51 o 
   1   8   3      695.06      737.41     20.05 o 
   2   8   3      124.14      133.27      5.66 o 
   3   8   3       23.65       26.31      5.91 o 
   4   8   3      183.81      189.02      6.30 o 
   5   8   3       35.17       41.89      7.56 o 
  -7   9   3     2634.51     2683.34    141.94 o 
  -6   9   3        3.70        1.18      6.55 o 
  -5   9   3     1001.17      992.99     58.23 o 
  -4   9   3       22.03       26.71      5.52 o 
  -3   9   3      257.31      269.49      5.86 o 
  -2   9   3      265.67      256.32     10.37 o 
  -1   9   3      157.94      155.53      5.44 o 
   0   9   3      839.83      849.50     19.73 o 
   1   9   3     1055.88     1049.91     16.08 o 
   2   9   3     1104.12     1117.77     24.01 o 
   3   9   3       64.17       62.69      5.80 o 
   4   9   3      516.78      503.35     17.46 o 
  -6  10   3      134.72      114.97     12.75 o 
  -5  10   3      844.88      817.64     56.42 o 
  -4  10   3      799.39      805.12     51.71 o 
  -3  10   3      933.81      902.16     44.98 o 
  -2  10   3      271.45      268.02      8.99 o 
  -1  10   3      349.59      325.34     11.66 o 
   0  10   3       10.18       13.74      5.56 o 
   1  10   3       43.90       46.56      7.09 o 
   2  10   3      694.40      679.85     24.04 o 
  -3  11   3      144.43      136.00      8.15 o 
  -2  11   3      885.14      797.37     59.17 o 
  -2 -10   4      326.02      271.81      8.20 o 
  -1 -10   4      827.49      766.14      8.25 o 
   0 -10   4      286.81      266.31     13.76 o 
   1 -10   4      110.43       91.05      8.09 o 
   2 -10   4       67.24       66.35      5.83 o 
   3 -10   4        3.14        1.90      6.08 o 
   4 -10   4      144.87      130.29      6.41 o 
   5 -10   4     1164.77     1061.79     80.39 o 
  -4  -9   4       93.15       89.51      7.23 o 
  -3  -9   4       71.75       73.36      6.55 o 
  -2  -9   4       14.42       21.52      5.75 o 
  -1  -9   4      843.13      859.35     23.05 o 
   0  -9   4       40.00       42.37      5.66 o 
   1  -9   4     2381.42     2459.92     75.30 o 
   2  -9   4        8.90        9.11      5.21 o 
   3  -9   4      760.89      803.18     32.94 o 
   4  -9   4        3.67       10.36      5.64 o 
   5  -9   4        6.44        8.48      6.22 o 
   6  -9   4      177.85      166.62     11.46 o 
   7  -9   4      192.69      186.87     11.28 o 
  -5  -8   4     1159.33     1092.52     20.32 o 
  -4  -8   4      331.30      317.20      5.47 o 
  -3  -8   4     1469.70     1478.38     38.93 o 
  -2  -8   4      164.90      157.02      8.98 o 
  -1  -8   4       14.82       31.17      5.55 o 
   0  -8   4       32.62       37.18      5.35 o 
   1  -8   4      693.63      711.55     23.16 o 
   2  -8   4      924.88      932.06     19.85 o 
   3  -8   4      718.13      726.38     22.58 o 
   4  -8   4      516.49      546.77     19.95 o 
   5  -8   4      980.19     1000.22     45.11 o 
   6  -8   4      218.63      231.50     11.15 o 
   7  -8   4       43.43       42.46      6.99 o 
   8  -8   4       18.24       19.17      6.90 o 
  -6  -7   4        0.27        9.28      5.69 o 
  -5  -7   4      226.07      224.17      5.74 o 
  -4  -7   4        2.40       12.53      4.83 o 
  -3  -7   4     1875.14     1909.42     46.78 o 
  -2  -7   4       54.33       67.39      5.13 o 
  -1  -7   4     1813.65     1935.68     24.62 o 
   0  -7   4       69.96       60.69      5.67 o 
   1  -7   4      673.36      711.58     17.43 o 
   2  -7   4      253.17      247.96      7.78 o 
   3  -7   4      564.90      578.38     11.87 o 
   4  -7   4      920.70      981.61     38.26 o 
   5  -7   4      631.83      677.46     17.15 o 
   6  -7   4     1166.84     1223.02     62.43 o 
   7  -7   4      589.19      648.78     31.58 o 
   8  -7   4      296.83      279.83     10.57 o 
  -7  -6   4      492.96      480.72      6.57 o 
  -6  -6   4      580.07      560.24      7.78 o 
  -5  -6   4      667.26      665.75     11.88 o 
  -4  -6   4      260.95      230.70      4.92 o 
  -3  -6   4       50.37       47.46      4.61 o 
  -2  -6   4        6.10        4.99      4.33 o 
  -1  -6   4     2342.24     2404.37     36.10 o 
   0  -6   4       16.39       18.65      5.10 o 
   1  -6   4     3781.39     3910.02     34.64 o 
   2  -6   4      465.80      468.96     10.37 o 
   3  -6   4      509.65      535.74     15.56 o 
   4  -6   4       13.61       10.29      5.53 o 
   5  -6   4        8.94        8.19      6.82 o 
   6  -6   4      282.38      304.89     12.13 o 
   7  -6   4      122.57      125.00     10.55 o 
   8  -6   4     1095.62     1099.34     43.38 o 
   9  -6   4        0.85        4.43      7.27 o 
  -8  -5   4        1.14        1.22      5.86 o 
  -7  -5   4      185.83      192.14      5.92 o 
  -6  -5   4      245.37      238.17      5.24 o 
  -5  -5   4     1493.83     1534.94     15.42 o 
  -4  -5   4      177.48      183.07      4.69 o 
  -3  -5   4      863.18      878.60     18.32 o 
  -2  -5   4      127.12      141.40      4.94 o 
  -1  -5   4      439.55      478.49      6.86 o 
   0  -5   4       42.96       40.87      5.07 o 
   1  -5   4     1051.57     1016.19     16.81 o 
   2  -5   4      996.37      993.03      8.87 o 
   3  -5   4     3564.77     3585.12     91.15 o 
   4  -5   4     2727.59     2870.24     81.42 o 
   5  -5   4      251.69      269.94     12.40 o 
   6  -5   4     1622.41     1728.95     26.62 o 
   7  -5   4      114.40      127.32      6.32 o 
   8  -5   4      196.47      201.78      6.75 o 
   9  -5   4       18.62       20.09      7.15 o 
  -8  -4   4      139.60      138.42      7.17 o 
  -7  -4   4      237.59      233.92      5.36 o 
  -6  -4   4      102.12       95.18      4.94 o 
  -5  -4   4      185.42      186.86      4.97 o 
  -4  -4   4       14.49       20.17      4.45 o 
  -3  -4   4     3661.27     3585.78     86.15 o 
  -2  -4   4      252.14      257.03      5.56 o 
  -1  -4   4     6564.05     6519.44     80.82 o 
   0  -4   4      795.39      747.14     15.09 o 
   1  -4   4     2005.67     2026.99     56.20 o 
   2  -4   4        1.11        0.85      5.85 o 
   3  -4   4      189.94      179.08      8.67 o 
   4  -4   4     1945.41     2021.23     53.84 o 
   5  -4   4       86.43       97.68      5.92 o 
   6  -4   4     3455.45     3641.00     74.27 o 
   7  -4   4       11.02       12.30      6.14 o 
   8  -4   4      917.71      891.04     32.79 o 
   9  -4   4       81.38       73.53      8.95 o 
  10  -4   4        7.81       20.66      9.30 o 
  -9  -3   4      625.37      636.08     14.43 o 
  -8  -3   4      113.23      124.24      5.98 o 
  -7  -3   4     3019.08     3091.81     54.55 o 
  -6  -3   4      173.69      178.74      5.08 o 
  -5  -3   4     1923.69     1887.49     13.31 o 
  -4  -3   4       31.23       37.85      4.28 o 
  -3  -3   4      468.00      451.54      6.97 o 
  -2  -3   4     2475.98     2443.35     30.25 o 
  -1  -3   4      317.31      256.71     10.22 o 
   0  -3   4     3501.57     3371.77     85.96 o 
   1  -3   4     3104.21     2905.43     46.47 o 
   2  -3   4     2718.49     2610.05     57.11 o 
   3  -3   4      524.76      498.88     21.37 o 
   4  -3   4     1021.71      993.72     17.31 o 
   5  -3   4      199.09      219.06      8.73 o 
   6  -3   4       42.24       41.77      5.88 o 
   7  -3   4       51.23       57.36      6.44 o 
   8  -3   4     1421.27     1444.84     58.93 o 
   9  -3   4      101.28      100.83      8.77 o 
  10  -3   4      641.98      634.84     14.53 o 
  -9  -2   4        2.07        5.90      5.63 o 
  -8  -2   4       10.39       15.32      5.41 o 
  -7  -2   4      593.26      578.45      9.03 o 
  -6  -2   4      126.62      131.08      4.98 o 
  -5  -2   4     4021.90     3810.36     83.53 o 
  -4  -2   4      317.93      308.69      7.87 o 
  -3  -2   4     3284.66     3003.92     47.45 o 
  -2  -2   4      193.29      171.68      4.93 o 
  -1  -2   4     1866.20     1756.35     19.39 o 
   0  -2   4      977.68      982.69      8.02 o 
   1  -2   4      385.73      348.39      7.68 o 
   2  -2   4     2718.67     2524.25     53.79 o 
   3  -2   4      865.14      838.59     18.79 o 
   4  -2   4     4753.28     4661.90    117.63 o 
   5  -2   4     1241.55     1282.77     74.85 o 
   6  -2   4     1064.08     1092.37     65.15 o 
   7  -2   4       68.30       63.13     10.76 o 
   8  -2   4       14.08       29.00     11.71 o 
   9  -2   4       44.54       30.63     12.34 o 
  10  -2   4      693.73      634.86     19.16 o 
 -10  -1   4      150.64      159.91      7.91 o 
  -9  -1   4     1226.58     1231.34     36.73 o 
  -8  -1   4      264.53      284.54     12.08 o 
  -7  -1   4     1836.79     1858.64     39.08 o 
  -6  -1   4      465.85      447.68     13.09 o 
  -5  -1   4      199.35      176.49      6.19 o 
  -4  -1   4      107.19      104.88      5.06 o 
  -3  -1   4     4953.04     4585.10     61.57 o 
  -2  -1   4     6670.23     6044.51     38.97 o 
  -1  -1   4     4142.83     3790.00     57.12 o 
   0  -1   4      392.53      298.71      6.90 o 
   1  -1   4      499.82      468.62     24.37 o 
   2  -1   4      110.23      101.45      6.58 o 
   3  -1   4      379.18      368.45     18.10 o 
   4  -1   4     2056.50     2077.13     68.53 o 
   5  -1   4        7.98       14.73      6.59 o 
   6  -1   4     1495.28     1517.24     98.69 o 
   7  -1   4       46.46       55.41     11.10 o 
   8  -1   4      969.30      990.95     65.78 o 
   9  -1   4      154.66      161.02      7.90 o 
  10  -1   4       53.87       49.27      8.11 o 
 -10   0   4        2.05       11.44      5.76 o 
  -9   0   4      679.91      713.66      8.42 o 
  -8   0   4        9.64       18.70      6.11 o 
  -7   0   4     1435.91     1450.82      8.72 o 
  -6   0   4        1.12        6.33      4.93 o 
  -5   0   4     1820.86     1739.86     26.34 o 
  -4   0   4      743.05      730.44     17.54 o 
  -3   0   4      115.09      149.64      5.76 o 
  -2   0   4       57.65       52.30      5.98 o 
  -1   0   4     4153.85     4013.31    104.31 o 
   0   0   4     3934.99     3601.39    189.82 o 
   1   0   4     1728.52     1723.01    146.18 o 
   2   0   4     6743.55     6355.97    446.36 o 
   3   0   4        9.59        8.15      5.90 o 
   4   0   4      912.44      951.99     16.15 o 
   5   0   4      408.54      458.80      9.28 o 
   6   0   4      575.65      596.29     18.94 o 
   7   0   4      432.67      414.61     13.17 o 
   8   0   4      811.16      796.39     23.32 o 
   9   0   4     1008.36     1007.28     80.17 o 
  10   0   4      604.10      556.68     13.26 o 
 -10   1   4        0.20       10.10      5.50 o 
  -9   1   4      398.24      432.56     13.62 o 
  -8   1   4      217.91      208.97      5.88 o 
  -7   1   4      114.54      108.63      5.00 o 
  -6   1   4      569.71      556.43      6.97 o 
  -5   1   4     3097.97     2930.20     46.04 o 
  -4   1   4     3444.14     3230.12     62.75 o 
  -3   1   4     5706.18     5548.89     92.61 o 
  -2   1   4     5598.96     5382.40     38.59 o 
  -1   1   4     1908.93     1955.31     52.48 o 
   0   1   4     1194.49     1344.38     31.32 o 
   1   1   4       78.30       76.65      8.05 o 
   2   1   4     4538.35     4434.42    208.48 o 
   3   1   4      289.07      275.08      8.31 o 
   4   1   4     7400.98     7495.74    177.66 o 
   5   1   4      755.14      821.59      7.60 o 
   6   1   4      364.85      393.70      8.41 o 
   7   1   4        5.04        6.92      6.15 o 
   8   1   4      105.11      114.68      9.79 o 
   9   1   4       97.80      106.76      7.94 o 
 -10   2   4       14.78       14.31      5.54 o 
  -9   2   4     2288.70     2316.18     27.29 o 
  -8   2   4       49.82       57.54      5.79 o 
  -7   2   4      164.11      174.20      5.59 o 
  -6   2   4      269.86      241.89      5.42 o 
  -5   2   4       38.24       42.41      6.15 o 
  -4   2   4     2377.74     2245.84     59.85 o 
  -3   2   4     2676.95     2698.77     36.65 o 
  -2   2   4     5156.78     4902.07     63.05 o 
  -1   2   4     1984.97     2126.61     25.37 o 
   0   2   4     3962.75     3875.68     38.15 o 
   1   2   4     1408.03     1512.22     14.35 o 
   2   2   4     1499.84     1601.86     11.94 o 
   3   2   4      531.93      572.54      9.69 o 
   4   2   4     1083.63     1083.16     22.61 o 
   5   2   4      604.80      654.58     17.36 o 
   6   2   4     1549.21     1717.38     19.47 o 
   7   2   4      941.28      971.63     36.90 o 
   8   2   4     1207.70     1236.90     21.80 o 
   9   2   4      398.36      376.62      9.69 o 
 -10   3   4       52.34       48.41      5.76 o 
  -9   3   4      528.52      537.30      7.09 o 
  -8   3   4      994.36     1022.03     25.87 o 
  -7   3   4     1894.72     1855.32     46.91 o 
  -6   3   4      999.75      988.08     30.79 o 
  -5   3   4     2846.66     2747.84     88.93 o 
  -4   3   4     1027.46     1025.52     47.19 o 
  -3   3   4     2710.98     2789.99    100.96 o 
  -2   3   4      552.27      587.61     20.40 o 
  -1   3   4      612.59      695.18      9.55 o 
   0   3   4     5115.43     5142.92     18.25 o 
   1   3   4       16.08       19.52      6.08 o 
   2   3   4     8085.54     8211.35     38.15 o 
   3   3   4        3.22        5.92      7.37 o 
   4   3   4     1897.97     1983.91     30.30 o 
   5   3   4      114.26      117.49      6.10 o 
   6   3   4      301.48      309.25     10.59 o 
   7   3   4      615.85      658.65     10.68 o 
   8   3   4      307.89      324.44     26.81 o 
   9   3   4      458.79      423.31      9.46 o 
 -10   4   4        4.26        7.24      6.05 o 
  -9   4   4      805.20      801.76     21.25 o 
  -8   4   4        3.06        8.44      4.71 o 
  -7   4   4      416.92      408.45     13.93 o 
  -6   4   4     1437.56     1472.05     66.06 o 
  -5   4   4      839.96      894.55     37.78 o 
  -4   4   4     4880.30     4907.79    230.83 o 
  -3   4   4     3657.48     3786.88    207.99 o 
  -2   4   4     1858.57     1848.43     29.55 o 
  -1   4   4      148.91      156.11      5.44 o 
   0   4   4       92.67      112.52     11.69 o 
   1   4   4      303.03      341.64      7.66 o 
   2   4   4     2900.91     2997.08     19.95 o 
   3   4   4       54.62       65.99      6.96 o 
   4   4   4     2046.92     2222.40     27.87 o 
   5   4   4      782.70      836.88     17.06 o 
   6   4   4      350.89      365.49     10.73 o 
   7   4   4      106.05       93.73      7.20 o 
   8   4   4       75.82       71.96      7.20 o 
 -10   5   4       78.31       76.27      6.73 o 
  -9   5   4     1291.98     1276.04     23.53 o 
  -8   5   4      908.35      944.19     24.99 o 
  -7   5   4      532.41      565.79     25.16 o 
  -6   5   4      268.09      285.43     18.65 o 
  -5   5   4        1.37       -0.43      4.63 o 
  -4   5   4      314.15      354.71     16.25 o 
  -3   5   4       12.81       18.13      5.31 o 
  -2   5   4     4324.46     4412.95    121.36 o 
  -1   5   4      903.38      950.78     18.95 o 
   0   5   4     2959.62     3086.57     13.45 o 
   1   5   4      105.04      111.65      5.91 o 
   2   5   4      648.29      675.10      7.68 o 
   3   5   4       40.48       47.00      6.59 o 
   4   5   4       21.79       30.94      5.90 o 
   5   5   4     1124.38     1216.61     23.18 o 
   6   5   4      491.37      506.47     14.88 o 
   7   5   4     1316.01     1379.15     44.61 o 
   8   5   4       92.32       96.90      8.71 o 
  -9   6   4       21.43       25.52      9.28 o 
  -8   6   4      441.11      446.78     18.60 o 
  -7   6   4      275.71      288.71     16.36 o 
  -6   6   4     2969.56     3082.45    121.95 o 
  -5   6   4      425.60      465.84     12.98 o 
  -4   6   4     1102.19     1154.62     56.88 o 
  -3   6   4      543.91      555.60     18.67 o 
  -2   6   4       69.32       79.67      5.40 o 
  -1   6   4      137.78      137.25      7.48 o 
   0   6   4     3788.82     3852.00     92.65 o 
   1   6   4     1678.00     1716.96     22.57 o 
   2   6   4     2995.40     3204.76     10.94 o 
   3   6   4      129.13      154.98      5.81 o 
   4   6   4      576.60      630.10      8.52 o 
   5   6   4       38.59       43.26      6.21 o 
   6   6   4       54.00       50.09      6.85 o 
   7   6   4      385.50      350.92     26.27 o 
  -9   7   4      345.83      314.00     14.66 o 
  -8   7   4        1.10       -2.91      5.01 o 
  -7   7   4       31.02       27.63      6.08 o 
  -6   7   4     1476.49     1527.44     68.72 o 
  -5   7   4      131.76      141.97      7.61 o 
  -4   7   4     1952.91     2121.46     80.52 o 
  -3   7   4       30.10       27.90      5.12 o 
  -2   7   4     3317.98     3472.20    144.00 o 
  -1   7   4       11.75       17.05      5.14 o 
   0   7   4      108.41      119.89      7.92 o 
   1   7   4      490.09      498.47     11.07 o 
   2   7   4       77.04       85.76      5.32 o 
   3   7   4      791.56      834.95      7.45 o 
   4   7   4      601.44      639.58      8.89 o 
   5   7   4     1918.51     1922.81     24.19 o 
   6   7   4      314.09      328.84     10.99 o 
  -8   8   4      716.30      691.37     31.14 o 
  -7   8   4      227.30      232.84     13.00 o 
  -6   8   4      402.00      406.00     16.58 o 
  -5   8   4      399.06      424.97     27.49 o 
  -4   8   4      158.84      156.83      7.20 o 
  -3   8   4      311.77      312.63      8.88 o 
  -2   8   4     2010.60     2069.71     64.53 o 
  -1   8   4      545.04      566.51     24.78 o 
   0   8   4     3779.85     3818.56     81.94 o 
   1   8   4      847.60      859.24      9.65 o 
   2   8   4      411.85      424.02      7.26 o 
   3   8   4       55.72       60.69      5.60 o 
   4   8   4        4.60        2.77      6.06 o 
   5   8   4      504.72      481.95      7.84 o 
  -7   9   4      132.74      117.59      9.80 o 
  -6   9   4     2451.33     2369.75    147.52 o 
  -5   9   4       18.60       22.11      6.15 o 
  -4   9   4      592.62      622.49     42.20 o 
  -3   9   4        1.56        6.95      5.37 o 
  -2   9   4        1.76       13.94      5.39 o 
  -1   9   4      402.60      388.28     10.49 o 
   0   9   4     1086.65     1070.97     36.73 o 
   1   9   4      822.01      804.60     30.09 o 
   2   9   4       54.73       51.63      6.36 o 
   3   9   4      570.65      572.35     14.85 o 
  -5  10   4      411.99      377.15     25.91 o 
  -4  10   4      580.61      562.61     27.84 o 
  -3  10   4      557.50      518.22     23.81 o 
  -2  10   4      735.15      678.52     46.80 o 
  -1  10   4      316.51      317.51     13.24 o 
   0  10   4      319.65      279.76     25.31 o 
   1  10   4        2.05        6.49      5.98 o 
   0 -10   5      239.33      210.39      6.88 o 
   1 -10   5      262.16      245.91      6.37 o 
   2 -10   5       18.30       17.31      6.43 o 
   3 -10   5       98.21       90.49      8.64 o 
   4 -10   5      800.03      714.78     13.66 o 
  -3  -9   5        1.03        8.42      6.14 o 
  -2  -9   5      511.74      506.15     13.40 o 
  -1  -9   5       74.84       79.11      6.08 o 
   0  -9   5     1073.19     1046.91      8.62 o 
   1  -9   5       64.60       70.69      6.43 o 
   2  -9   5     1550.00     1609.73     48.47 o 
   3  -9   5       21.74       21.07      6.63 o 
   4  -9   5      251.46      234.21      8.09 o 
   5  -9   5        0.42        2.27      8.52 o 
   6  -9   5       44.25       39.74      7.33 o 
  -4  -8   5     1256.45     1222.05     41.94 o 
  -3  -8   5      430.49      443.22     16.72 o 
  -2  -8   5      555.30      573.72     15.60 o 
  -1  -8   5      120.60      128.90      5.83 o 
   0  -8   5       66.82       69.31      5.82 o 
   1  -8   5      105.49      100.13      5.89 o 
   2  -8   5     1291.81     1379.94     38.39 o 
   3  -8   5      608.53      612.65     24.59 o 
   4  -8   5     1557.73     1522.92     72.89 o 
   5  -8   5      235.35      240.62      7.51 o 
   6  -8   5      121.87      126.19      7.32 o 
   7  -8   5        1.32        3.35      7.77 o 
  -6  -7   5        1.08        6.84      5.69 o 
  -5  -7   5        1.04        1.77      5.22 o 
  -4  -7   5      601.75      606.15     10.01 o 
  -3  -7   5      168.20      170.41      6.86 o 
  -2  -7   5     2187.73     2218.39     61.93 o 
  -1  -7   5        3.37       -6.73      5.42 o 
   0  -7   5      880.47      931.28      7.87 o 
   1  -7   5       10.17       12.05      5.48 o 
   2  -7   5       19.81       24.60      6.10 o 
   3  -7   5      153.21      151.01      6.61 o 
   4  -7   5      384.09      381.27      8.32 o 
   5  -7   5      274.54      313.39      7.89 o 
   6  -7   5      465.31      466.61      8.68 o 
   7  -7   5      828.09      786.40     69.14 o 
   8  -7   5      471.15      471.36     47.08 o 
  -7  -6   5      273.76      279.99      8.18 o 
  -6  -6   5      695.43      680.06     11.78 o 
  -5  -6   5      624.04      604.04     10.24 o 
  -4  -6   5      338.07      359.52      5.32 o 
  -3  -6   5      296.94      295.01      9.48 o 
  -2  -6   5      151.16      141.57      5.08 o 
  -1  -6   5      156.13      176.79      5.17 o 
   0  -6   5     2025.95     2106.57     14.70 o 
   1  -6   5      350.66      337.52      6.64 o 
   2  -6   5     3982.10     4157.42     63.65 o 
   3  -6   5      386.83      398.94     20.64 o 
   4  -6   5      716.17      692.63     28.92 o 
   5  -6   5       18.50       16.21      6.01 o 
   6  -6   5        1.74        8.43      7.79 o 
   7  -6   5      891.29      921.60     98.14 o 
   8  -6   5       41.64       45.48      8.12 o 
  -7  -5   5        2.33        9.88      5.59 o 
  -6  -5   5      581.03      588.79      5.93 o 
  -5  -5   5      301.55      288.22      5.44 o 
  -4  -5   5     2015.89     1992.67     24.19 o 
  -3  -5   5      473.02      452.81     10.42 o 
  -2  -5   5     1329.10     1289.90     28.04 o 
  -1  -5   5       23.28       23.63      4.92 o 
   0  -5   5      230.01      213.23      6.68 o 
   1  -5   5      727.65      750.73     21.19 o 
   2  -5   5     3475.32     3510.30    156.05 o 
   3  -5   5      707.92      764.00      8.76 o 
   4  -5   5     2468.72     2570.29    118.32 o 
   5  -5   5     1063.70     1125.16     61.28 o 
   6  -5   5      713.05      734.23     51.50 o 
   7  -5   5       23.24       15.39      7.27 o 
   8  -5   5       22.56       20.05      6.89 o 
   9  -5   5      310.45      302.22     12.20 o 
  -8  -4   5      276.42      269.17      6.41 o 
  -7  -4   5      176.34      184.07      5.30 o 
  -6  -4   5       15.23       18.88      4.59 o 
  -5  -4   5      110.08       94.67      5.61 o 
  -4  -4   5     1930.67     1847.12     17.79 o 
  -3  -4   5        1.12        3.26      4.22 o 
  -2  -4   5     4391.95     4385.13    122.15 o 
  -1  -4   5      361.35      347.39      9.23 o 
   0  -4   5     4870.67     4744.14    100.21 o 
   1  -4   5       59.26       60.08      6.65 o 
   2  -4   5      445.69      439.30      9.12 o 
   3  -4   5       86.44       83.61      7.02 o 
   4  -4   5      105.74      112.36     14.91 o 
   5  -4   5     2678.17     2851.23    150.91 o 
   6  -4   5       66.61       81.00      6.60 o 
   7  -4   5     1647.41     1693.43     71.46 o 
   8  -4   5        0.85        4.21      7.22 o 
   9  -4   5      461.45      447.12     12.29 o 
  -9  -3   5       88.24       94.08      6.50 o 
  -8  -3   5      761.05      770.40      8.80 o 
  -7  -3   5      146.80      152.58      5.65 o 
  -6  -3   5     1561.55     1601.56     14.04 o 
  -5  -3   5      145.81      141.31      4.66 o 
  -4  -3   5      558.19      569.18     11.77 o 
  -3  -3   5        3.62        7.47      4.38 o 
  -2  -3   5      236.82      220.69      5.36 o 
  -1  -3   5     1262.61     1202.50     24.07 o 
   0  -3   5     5357.23     5108.92     77.28 o 
   1  -3   5     3153.64     2970.49     65.99 o 
   2  -3   5     1532.16     1496.98     46.60 o 
   3  -3   5      996.40      953.21     44.33 o 
   4  -3   5      505.07      508.26     28.08 o 
   5  -3   5        0.52        4.27      6.95 o 
   6  -3   5       51.20       51.10      6.10 o 
   7  -3   5      927.70     1002.89     71.57 o 
   8  -3   5        6.75        6.62      8.18 o 
   9  -3   5      676.40      663.73     12.08 o 
  -9  -2   5      184.80      194.92      6.17 o 
  -8  -2   5        8.01        9.21      6.00 o 
  -7  -2   5       53.63       65.33      5.39 o 
  -6  -2   5     1830.73     1849.40     50.89 o 
  -5  -2   5      330.45      297.99      5.82 o 
  -4  -2   5     5089.12     4833.71     82.98 o 
  -3  -2   5      368.50      356.61     11.13 o 
  -2  -2   5     3708.25     3517.68     42.86 o 
  -1  -2   5        2.59        2.64      4.54 o 
   0  -2   5     1239.25     1238.50     27.46 o 
   1  -2   5      689.52      665.94      8.25 o 
   2  -2   5       41.12       40.69      6.15 o 
   3  -2   5     2736.68     2542.12    114.40 o 
   4  -2   5      253.53      263.18     12.18 o 
   5  -2   5     3966.63     3926.16    243.58 o 
   6  -2   5       35.52       40.14      6.04 o 
   7  -2   5      387.78      409.58     14.46 o 
   8  -2   5        5.98        7.38      8.37 o 
   9  -2   5        3.78        5.94      8.75 o 
  -9  -1   5       26.41       24.51      5.66 o 
  -8  -1   5     1610.81     1698.55     22.37 o 
  -7  -1   5      327.61      322.81      5.76 o 
  -6  -1   5      270.92      272.58      5.20 o 
  -5  -1   5      183.44      188.36      5.91 o 
  -4  -1   5       12.86       12.31      4.50 o 
  -3  -1   5      876.85      849.42     13.52 o 
  -2  -1   5     4139.28     3828.70     33.74 o 
  -1  -1   5     2766.54     2507.95     50.43 o 
   0  -1   5     6126.68     5642.12    106.49 o 
   1  -1   5     2205.24     1968.14    110.00 o 
   2  -1   5      293.55      292.87     15.20 o 
   3  -1   5       47.66       49.31      6.44 o 
   4  -1   5        1.22        2.31      7.38 o 
   5  -1   5     3929.44     4084.65     82.50 o 
   6  -1   5       25.06       20.46      6.32 o 
   7  -1   5     2879.99     2905.69     22.34 o 
   8  -1   5      123.10      130.31     12.12 o 
   9  -1   5      406.89      370.80     12.17 o 
  -9   0   5       14.52       12.44      7.58 o 
  -8   0   5     1241.53     1319.01     15.92 o 
  -7   0   5        1.05        2.55      4.54 o 
  -6   0   5     4115.94     4309.92     90.96 o 
  -5   0   5      313.99      303.66      5.32 o 
  -4   0   5     2464.80     2304.58     37.19 o 
  -3   0   5       47.22       48.44      5.59 o 
  -2   0   5      193.13      189.33      5.80 o 
  -1   0   5     2551.51     2526.66     84.01 o 
   0   0   5     1798.20     1710.06    106.25 o 
   1   0   5     6456.62     6198.82    490.13 o 
   2   0   5     1646.52     1560.22     76.88 o 
   3   0   5     3685.02     3554.76     91.23 o 
   4   0   5      380.14      389.93      8.07 o 
   5   0   5       12.93       14.10      7.23 o 
   6   0   5       22.36       26.71      8.05 o 
   7   0   5      635.69      677.78     21.61 o 
   8   0   5      431.81      433.03     30.22 o 
   9   0   5      724.49      699.20     57.04 o 
 -10   1   5      618.99      601.00     30.92 o 
  -9   1   5        0.36       -1.45      5.98 o 
  -8   1   5       15.25       20.76      4.76 o 
  -7   1   5      109.73      114.43      5.18 o 
  -6   1   5     1677.93     1674.23     33.53 o 
  -5   1   5      466.46      472.82      9.99 o 
  -4   1   5     2008.16     1906.60     54.02 o 
  -3   1   5     1974.55     1814.83     18.36 o 
  -2   1   5     3486.94     3368.45     42.35 o 
  -1   1   5        3.50       10.54      5.34 o 
   0   1   5        2.18        5.59      5.57 o 
   1   1   5     1006.68     1002.96     35.93 o 
   2   1   5       87.23      102.61      5.74 o 
   3   1   5     4481.80     4366.42    142.36 o 
   4   1   5        4.18        4.68      5.62 o 
   5   1   5     3090.29     3289.24     80.57 o 
   6   1   5       30.24       46.91      6.80 o 
   7   1   5      797.25      893.16     29.88 o 
   8   1   5        3.41        4.24      7.37 o 
   9   1   5       21.98       26.03      7.15 o 
 -10   2   5      745.76      701.13     37.91 o 
  -9   2   5        0.85        1.65      5.80 o 
  -8   2   5     1069.32     1119.70     31.94 o 
  -7   2   5       32.93       37.24      4.62 o 
  -6   2   5      503.73      529.07      5.86 o 
  -5   2   5        3.87        5.99      4.56 o 
  -4   2   5      224.15      219.81      5.38 o 
  -3   2   5     3435.96     3332.64     49.95 o 
  -2   2   5     1473.38     1398.28      7.53 o 
  -1   2   5     4447.24     4350.96     79.03 o 
   0   2   5      181.50      202.25      6.29 o 
   1   2   5     4170.62     4023.87    101.75 o 
   2   2   5     1158.00     1198.87     38.10 o 
   3   2   5        0.03        7.34      6.32 o 
   4   2   5      258.52      263.65      7.21 o 
   5   2   5      560.91      624.15     26.26 o 
   6   2   5      577.38      596.75     15.23 o 
   7   2   5     1086.53     1187.53      9.74 o 
   8   2   5      333.48      330.65     13.08 o 
   9   2   5      445.39      413.93     17.23 o 
 -10   3   5        2.29        3.95      6.46 o 
  -9   3   5       62.16       63.38      5.46 o 
  -8   3   5      916.30      911.93     13.67 o 
  -7   3   5      637.34      624.47     12.05 o 
  -6   3   5     2199.57     2223.89     38.50 o 
  -5   3   5     1262.29     1300.10     38.30 o 
  -4   3   5     2219.01     2157.30     43.25 o 
  -3   3   5      353.60      330.62      6.12 o 
  -2   3   5      946.71     1021.97     34.55 o 
  -1   3   5     1456.30     1541.04     25.94 o 
   0   3   5       21.58       30.02      5.23 o 
   1   3   5     6502.53     6691.53     46.97 o 
   2   3   5      449.82      468.80      6.81 o 
   3   3   5     4573.71     4834.68     58.81 o 
   4   3   5       39.32       46.62      6.17 o 
   5   3   5      654.53      704.38     37.05 o 
   6   3   5       32.42       34.86      7.75 o 
   7   3   5       10.57        8.14      6.51 o 
   8   3   5      362.31      389.80     28.06 o 
  -9   4   5       68.10       66.83      5.42 o 
  -8   4   5      219.35      222.85      5.58 o 
  -7   4   5       62.37       65.17      5.09 o 
  -6   4   5        8.88       11.14      5.07 o 
  -5   4   5     2001.34     2106.39     65.24 o 
  -4   4   5     2418.55     2473.20     75.39 o 
  -3   4   5     4487.06     4536.10    133.42 o 
  -2   4   5      712.62      768.57     35.58 o 
  -1   4   5     3282.19     3306.09     69.34 o 
   0   4   5       69.72       84.91      5.49 o 
   1   4   5      176.11      196.43      6.42 o 
   2   4   5      256.11      284.10      6.27 o 
   3   4   5     3991.02     4240.60     57.13 o 
   4   4   5      664.38      706.90     10.30 o 
   5   4   5     1324.80     1478.26     19.98 o 
   6   4   5      705.71      748.85     48.23 o 
   7   4   5      288.36      282.67     10.43 o 
   8   4   5      100.81       98.73     10.70 o 
  -9   5   5      211.81      202.24      7.20 o 
  -8   5   5     1515.28     1545.39     39.03 o 
  -7   5   5      607.80      595.85     25.38 o 
  -6   5   5      654.92      691.04     26.68 o 
  -5   5   5        5.86        8.58      4.56 o 
  -4   5   5       21.58       24.87      5.58 o 
  -3   5   5     1278.34     1332.38     51.02 o 
  -2   5   5        1.34        1.38      4.95 o 
  -1   5   5     5662.08     5829.55    102.98 o 
   0   5   5       21.25       26.11      8.16 o 
   1   5   5     2528.35     2668.35     15.72 o 
   2   5   5       77.50       81.75      5.43 o 
   3   5   5       51.20       59.69      6.19 o 
   4   5   5      377.03      382.62      7.05 o 
   5   5   5      249.31      271.99      8.86 o 
   6   5   5      843.41      878.77     29.19 o 
   7   5   5      246.36      235.04     15.79 o 
  -9   6   5      157.75      152.26      6.16 o 
  -8   6   5      159.70      152.48      7.75 o 
  -7   6   5      898.87      928.62     33.67 o 
  -6   6   5      156.57      178.06     11.21 o 
  -5   6   5     1256.18     1426.23     69.87 o 
  -4   6   5      306.80      320.63     20.80 o 
  -3   6   5       23.64       18.19      5.44 o 
  -2   6   5       31.50       42.39      8.29 o 
  -1   6   5      225.64      243.49      6.81 o 
   0   6   5      224.58      233.11      9.31 o 
   1   6   5     2388.72     2501.10     27.77 o 
   2   6   5       14.57       16.61      5.28 o 
   3   6   5     1901.66     1994.81     11.09 o 
   4   6   5      295.88      336.55     10.09 o 
   5   6   5      248.16      268.65      7.06 o 
   6   6   5        5.08        7.00      7.11 o 
  -8   7   5      123.03      105.31      7.21 o 
  -7   7   5       63.67       69.38      6.05 o 
  -6   7   5        7.93       12.31      6.00 o 
  -5   7   5     1237.70     1300.01     76.99 o 
  -4   7   5        1.14       -0.12      5.34 o 
  -3   7   5     1965.35     2056.86     42.31 o 
  -2   7   5        0.36        3.68      9.01 o 
  -1   7   5     2095.86     2147.43     80.23 o 
   0   7   5       33.85       36.05      7.19 o 
   1   7   5       33.77       32.07      5.72 o 
   2   7   5      171.58      182.85      5.78 o 
   3   7   5       66.87       81.28      6.29 o 
   4   7   5     1436.82     1514.09     10.93 o 
   5   7   5      506.22      512.00      9.36 o 
  -7   8   5      885.03      855.10     53.32 o 
  -6   8   5       92.86       99.10      6.42 o 
  -5   8   5       70.43       89.49      5.99 o 
  -4   8   5       26.70       28.08      5.54 o 
  -3   8   5      847.55      872.58     32.77 o 
  -2   8   5      353.51      351.73     18.97 o 
  -1   8   5     2046.71     2023.63     68.08 o 
   0   8   5      563.00      576.38     28.68 o 
   1   8   5     1374.81     1355.03     57.86 o 
   2   8   5       14.53       19.81      5.84 o 
   3   8   5      295.15      296.60      9.39 o 
   4   8   5       50.32       54.18      6.13 o 
  -6   9   5      153.10      156.95      6.60 o 
  -5   9   5     1987.68     1970.75    114.36 o 
  -4   9   5        0.44       -2.96      5.75 o 
  -3   9   5      815.01      815.25     41.01 o 
  -2   9   5      104.92       90.58      7.25 o 
  -1   9   5       88.28       80.58      5.05 o 
   0   9   5      509.71      473.06     21.57 o 
   1   9   5      478.93      471.99     28.34 o 
   2   9   5     1341.09     1240.76     51.24 o 
  -4  10   5      105.26       83.59      6.29 o 
  -3  10   5     1275.54     1126.92     72.40 o 
  -2  10   5      308.02      281.59      9.37 o 
  -1  10   5      327.56      292.44     19.71 o 
   0  10   5       33.10       37.98      5.21 o 
  -2  -9   6        6.09       14.21      6.77 o 
  -1  -9   6      678.09      646.23     18.98 o 
   0  -9   6       66.00       68.50      6.67 o 
   1  -9   6     1939.35     1837.19     25.07 o 
   2  -9   6       17.07       26.89      7.08 o 
   3  -9   6     1645.58     1607.44     46.45 o 
   4  -9   6        4.58        8.63     11.79 o 
   5  -9   6       41.54       39.00      7.95 o 
  -4  -8   6      790.84      720.01     17.14 o 
  -3  -8   6      977.54      977.41     22.62 o 
  -2  -8   6      392.17      400.98      7.33 o 
  -1  -8   6       96.50       93.01      6.32 o 
   0  -8   6      231.41      236.27      7.33 o 
   1  -8   6      298.83      313.86     10.07 o 
   2  -8   6       38.46       44.50      8.06 o 
   3  -8   6     2645.98     2652.01     32.81 o 
   4  -8   6       88.36       84.05      7.62 o 
   5  -8   6     1030.41      998.57     20.65 o 
   6  -8   6       33.47       37.05      8.80 o 
  -5  -7   6      231.17      231.63      6.71 o 
  -4  -7   6       28.61       32.89      5.03 o 
  -3  -7   6     1482.87     1492.11     50.66 o 
  -2  -7   6      216.91      228.73      7.26 o 
  -1  -7   6     1572.04     1537.30      9.81 o 
   0  -7   6      114.24      121.32      6.69 o 
   1  -7   6      961.35     1003.02     21.08 o 
   2  -7   6       52.84       64.88      7.72 o 
   3  -7   6        2.79        6.98      6.21 o 
   4  -7   6       34.53       40.58      6.97 o 
   5  -7   6      379.39      387.26     13.43 o 
   6  -7   6      958.45      995.82     54.79 o 
   7  -7   6      295.49      271.70     24.20 o 
  -6  -6   6       90.55       90.27      5.81 o 
  -5  -6   6      487.52      491.30      9.43 o 
  -4  -6   6      282.94      281.08      6.11 o 
  -3  -6   6       69.03       73.65      5.45 o 
  -2  -6   6        4.43       14.57      5.08 o 
  -1  -6   6      347.76      359.82     13.80 o 
   0  -6   6      552.98      518.56      6.88 o 
   1  -6   6     1382.68     1455.88     73.80 o 
   2  -6   6        3.26       16.07      6.10 o 
   3  -6   6     2290.68     2361.60     79.43 o 
   4  -6   6       55.00       59.84      7.56 o 
   5  -6   6      287.81      277.26     13.33 o 
   6  -6   6      113.38      117.31     15.72 o 
   7  -6   6      163.83      164.04     14.11 o 
   8  -6   6      748.07      693.96     75.51 o 
  -7  -5   6      188.14      183.63      6.14 o 
  -6  -5   6       23.24       26.67      5.33 o 
  -5  -5   6     1156.57     1178.27      9.84 o 
  -4  -5   6      285.20      284.81      5.56 o 
  -3  -5   6     2720.33     2699.68     48.41 o 
  -2  -5   6      101.23       96.02      5.05 o 
  -1  -5   6      625.72      621.28     23.60 o 
   0  -5   6      314.58      321.97      7.56 o 
   1  -5   6      320.06      323.50     17.18 o 
   2  -5   6      282.17      286.74     24.52 o 
   3  -5   6     2018.16     2083.06    100.68 o 
   4  -5   6     1132.56     1177.76     10.08 o 
   5  -5   6     1119.74     1129.85     79.67 o 
   6  -5   6      751.96      767.96     73.35 o 
   7  -5   6      191.72      189.13     11.25 o 
   8  -5   6        0.18        5.32      9.35 o 
  -7  -4   6      539.25      553.27     13.57 o 
  -6  -4   6      146.77      143.90      5.19 o 
  -5  -4   6        8.92       13.02      4.79 o 
  -4  -4   6       39.03       41.11      4.62 o 
  -3  -4   6     1708.57     1704.71     27.31 o 
  -2  -4   6       16.61       19.02      4.80 o 
  -1  -4   6     5280.33     5184.12    116.87 o 
   0  -4   6     1232.13     1217.20     33.46 o 
   1  -4   6     1203.12     1279.85     41.60 o 
   2  -4   6      127.15      130.45     15.76 o 
   3  -4   6      332.70      321.12     30.86 o 
   4  -4   6      813.61      847.64     20.19 o 
   5  -4   6       20.87       27.25      6.99 o 
   6  -4   6     2682.03     2679.29    323.49 o 
   7  -4   6      174.44      180.76     10.55 o 
   8  -4   6     1073.93     1048.11     73.53 o 
   9  -4   6      141.82      146.63     13.42 o 
  -8  -3   6      106.99      108.13      6.54 o 
  -7  -3   6     1583.94     1679.01     16.98 o 
  -6  -3   6      300.35      301.52      5.33 o 
  -5  -3   6     1271.72     1325.19     19.21 o 
  -4  -3   6      129.57      114.59      4.96 o 
  -3  -3   6      763.06      738.32      6.75 o 
  -2  -3   6      564.76      551.53      5.97 o 
  -1  -3   6     2058.94     1946.21     30.05 o 
   0  -3   6     2163.46     2114.05     64.33 o 
   1  -3   6     4022.53     3999.55     72.73 o 
   2  -3   6     1549.15     1611.34     41.20 o 
   3  -3   6     2414.07     2421.74    127.65 o 
   4  -3   6      530.56      525.09     46.48 o 
   5  -3   6      226.63      232.72     14.39 o 
   6  -3   6      568.14      581.25     41.94 o 
   7  -3   6        1.72        4.16      7.91 o 
   8  -3   6      550.59      551.78     13.61 o 
   9  -3   6        1.96        2.72      9.68 o 
  -8  -2   6       85.20       87.05      5.49 o 
  -7  -2   6      327.02      346.77      5.51 o 
  -6  -2   6       65.51       73.78      5.99 o 
  -5  -2   6     2186.03     2323.25     57.48 o 
  -4  -2   6      110.16      115.22      5.81 o 
  -3  -2   6     3904.38     3814.84     83.75 o 
  -2  -2   6       26.25       32.90      5.33 o 
  -1  -2   6     2435.90     2315.79     50.00 o 
   0  -2   6       34.63       31.98      5.59 o 
   1  -2   6      146.18      131.16      6.57 o 
   2  -2   6     1305.79     1270.63     41.37 o 
   3  -2   6       57.69       63.84      5.49 o 
   4  -2   6     2347.01     2351.00    142.73 o 
   5  -2   6      194.35      197.50     13.04 o 
   6  -2   6     1888.62     1924.80    184.81 o 
   7  -2   6        1.47        5.85      8.59 o 
   8  -2   6      103.26      105.73      9.57 o 
   9  -2   6      144.34      147.48     16.35 o 
  -9  -1   6      509.09      525.43     32.18 o 
  -8  -1   6      127.59      136.12      5.46 o 
  -7  -1   6      880.10      942.35      9.12 o 
  -6  -1   6        2.65        5.41      4.75 o 
  -5  -1   6       44.27       49.31      5.48 o 
  -4  -1   6      137.81      137.22      5.47 o 
  -3  -1   6        5.44       11.02      4.77 o 
  -2  -1   6     1351.69     1295.33     23.50 o 
  -1  -1   6     4082.76     3775.13     59.32 o 
   0  -1   6     2072.57     1925.78     22.42 o 
   1  -1   6     1214.04     1141.32     20.55 o 
   2  -1   6     1710.50     1668.83     79.58 o 
   3  -1   6      606.79      609.77     23.28 o 
   4  -1   6      329.60      344.22      9.33 o 
   5  -1   6      277.34      291.73      7.74 o 
   6  -1   6     2931.60     3042.48    133.39 o 
   7  -1   6       22.48       24.11      9.11 o 
   8  -1   6     1140.66     1089.31     95.84 o 
   9  -1   6        2.29        4.23      9.13 o 
  -9   0   6      206.67      211.58      5.90 o 
  -8   0   6        1.71        3.36      5.12 o 
  -7   0   6     2176.87     2279.92     34.61 o 
  -6   0   6      228.62      234.61      5.84 o 
  -5   0   6     3252.38     3405.66     62.37 o 
  -4   0   6        5.18        9.20      4.97 o 
  -3   0   6     1901.76     1883.42     41.24 o 
  -2   0   6       43.51       48.69      5.48 o 
  -1   0   6      242.73      234.48     13.23 o 
   0   0   6     2090.51     1966.94    127.28 o 
   1   0   6     1351.88     1324.46     74.62 o 
   2   0   6     5803.86     5862.44    286.32 o 
   3   0   6      438.43      446.84     14.79 o 
   4   0   6     1466.97     1562.71     57.91 o 
   5   0   6       27.41       29.32      6.40 o 
   6   0   6       63.15       72.57      8.01 o 
   7   0   6       88.05       88.94     11.91 o 
   8   0   6      599.34      569.89     14.64 o 
   9   0   6      605.82      570.21     15.64 o 
  -9   1   6      648.12      683.77     22.54 o 
  -8   1   6       15.06       14.96      5.34 o 
  -7   1   6       34.92       41.47      4.99 o 
  -6   1   6       26.17       27.95      4.82 o 
  -5   1   6     1721.75     1710.76     42.13 o 
  -4   1   6     2235.13     2263.32     49.90 o 
  -3   1   6     1157.54     1150.53     19.39 o 
  -2   1   6     1085.97     1091.04     20.86 o 
  -1   1   6      648.75      628.37      7.73 o 
   0   1   6       57.27       53.24      5.76 o 
   1   1   6       32.59       34.33      5.24 o 
   2   1   6     1568.88     1581.06     69.53 o 
   3   1   6      228.32      230.71     18.63 o 
   4   1   6     3637.23     3731.40    127.19 o 
   5   1   6      145.78      146.50      7.30 o 
   6   1   6     2117.35     2278.71     13.52 o 
   7   1   6        1.31       11.70     11.30 o 
   8   1   6      184.49      169.66     10.77 o 
  -9   2   6     1134.40     1174.14     31.14 o 
  -8   2   6        9.47        8.03      4.98 o 
  -7   2   6     1244.86     1264.36     23.65 o 
  -6   2   6       46.22       49.75      4.61 o 
  -5   2   6      117.06      110.78      5.03 o 
  -4   2   6     1831.36     1849.35     15.03 o 
  -3   2   6      576.41      543.61      9.92 o 
  -2   2   6     2330.63     2229.98     16.99 o 
  -1   2   6     1768.81     1760.65     27.91 o 
   0   2   6     5947.45     5953.87     84.71 o 
   1   2   6     1615.53     1614.26     63.69 o 
   2   2   6      551.37      568.67     24.08 o 
   3   2   6      562.54      566.25     20.42 o 
   4   2   6      105.96      108.57      7.51 o 
   5   2   6      145.08      147.07      6.60 o 
   6   2   6      710.07      766.95     10.02 o 
   7   2   6      321.77      337.71     10.96 o 
   8   2   6      897.04      912.27     13.89 o 
  -9   3   6       48.51       52.16      5.55 o 
  -8   3   6        6.13        5.98      4.94 o 
  -7   3   6     1028.47     1052.53     28.62 o 
  -6   3   6       20.91       40.91     10.54 o 
  -5   3   6     2252.38     2237.71     46.89 o 
  -4   3   6      846.12      878.08     22.01 o 
  -3   3   6      145.79      150.29      6.18 o 
  -2   3   6        4.10       15.05      7.74 o 
  -1   3   6      131.76      136.17      8.71 o 
   0   3   6      978.44     1015.79     10.07 o 
   1   3   6       89.16       90.38      7.93 o 
   2   3   6     3500.05     3601.96     90.13 o 
   3   3   6      174.91      181.36      6.40 o 
   4   3   6     1268.94     1336.38     61.11 o 
   5   3   6        3.98        7.21      6.94 o 
   6   3   6       87.92       90.95      7.84 o 
   7   3   6       62.83       55.75      9.74 o 
   8   3   6      124.38      119.74     10.92 o 
  -9   4   6      285.60      270.53     11.91 o 
  -8   4   6        6.26        9.83      4.87 o 
  -7   4   6       51.96       48.92      4.99 o 
  -6   4   6      179.13      171.25      4.96 o 
  -5   4   6      478.97      507.52     10.97 o 
  -4   4   6     2719.26     2705.93     27.04 o 
  -3   4   6      874.75      905.84     37.59 o 
  -2   4   6     3374.00     3563.16     97.43 o 
  -1   4   6      371.94      407.58     15.48 o 
   0   4   6     3067.72     3160.39     11.47 o 
   1   4   6      204.52      215.34      5.93 o 
   2   4   6      947.87     1000.04     14.96 o 
   3   4   6      397.05      393.82     11.37 o 
   4   4   6      952.59     1000.22     34.11 o 
   5   4   6      856.30      866.14     54.79 o 
   6   4   6     1270.96     1287.56     69.27 o 
   7   4   6      192.07      163.28     10.18 o 
  -9   5   6      556.31      528.15     24.45 o 
  -8   5   6      271.91      255.86      7.27 o 
  -7   5   6     1198.11     1165.87     20.72 o 
  -6   5   6      276.75      278.46      6.28 o 
  -5   5   6      292.97      299.91     13.12 o 
  -4   5   6       29.22       25.02      5.85 o 
  -3   5   6       30.96       35.40      5.59 o 
  -2   5   6     1881.41     1953.75     62.84 o 
  -1   5   6       17.03       15.93      5.67 o 
   0   5   6     2879.90     3041.73     48.03 o 
   1   5   6        6.90        9.48      5.13 o 
   2   5   6      779.58      808.93     10.39 o 
   3   5   6       34.94       33.19      5.79 o 
   4   5   6       28.72       37.37      7.86 o 
   5   5   6      475.96      471.72      8.86 o 
   6   5   6      282.19      267.46     15.86 o 
  -8   6   6      371.17      345.52      5.96 o 
  -7   6   6      401.32      371.37     13.52 o 
  -6   6   6     1342.59     1335.97     46.62 o 
  -5   6   6      492.49      528.14     23.94 o 
  -4   6   6      970.12     1056.92     53.79 o 
  -3   6   6       41.09       51.29      5.20 o 
  -2   6   6       44.19       48.61      5.28 o 
  -1   6   6      385.85      391.07      8.97 o 
   0   6   6      458.99      480.89     13.14 o 
   1   6   6      220.19      235.06      6.75 o 
   2   6   6     2243.34     2367.13     37.95 o 
   3   6   6      415.67      440.48      7.32 o 
   4   6   6      651.12      673.08      8.91 o 
   5   6   6       19.52       19.68      7.64 o 
   6   6   6      407.59      372.20     19.24 o 
  -7   7   6      118.63      107.91      6.28 o 
  -6   7   6      188.27      187.34     14.43 o 
  -5   7   6      139.59      137.83     14.07 o 
  -4   7   6     1291.52     1367.04     56.16 o 
  -3   7   6       59.29       54.94      6.17 o 
  -2   7   6     1757.99     1812.21     75.77 o 
  -1   7   6      236.91      230.63     11.60 o 
   0   7   6      231.87      235.96      5.95 o 
   1   7   6       26.90       28.75      6.70 o 
   2   7   6       77.91       90.23      6.09 o 
   3   7   6      245.05      250.13      8.12 o 
   4   7   6      834.44      809.64     12.66 o 
   5   7   6      616.36      536.80     20.86 o 
  -6   8   6      197.01      179.97      7.80 o 
  -5   8   6       16.24       18.27      8.22 o 
  -4   8   6        2.97        1.90      6.16 o 
  -3   8   6       17.73       22.40      6.50 o 
  -2   8   6     1010.27     1034.76     25.50 o 
  -1   8   6      100.63       96.54     11.36 o 
   0   8   6     1408.90     1362.35     41.62 o 
   1   8   6      320.59      317.73      8.64 o 
   2   8   6      497.28      472.56      8.79 o 
   3   8   6      121.92      119.10      8.77 o 
  -5   9   6       67.40       61.22      6.36 o 
  -4   9   6     1498.73     1385.52     46.91 o 
  -3   9   6        1.24        5.68      5.71 o 
  -2   9   6      117.20       97.16      5.22 o 
  -1   9   6      259.97      233.38     13.67 o 
   0   9   6      118.82      107.90      7.27 o 
   1   9   6      457.89      404.36     13.39 o 
   0  -9   7      579.05      551.18     17.72 o 
   1  -9   7       78.70       83.18     14.23 o 
   2  -9   7     1581.19     1458.43     21.62 o 
  -2  -8   7      517.82      503.59      8.05 o 
  -1  -8   7      192.83      178.51      6.53 o 
   0  -8   7       16.46       20.62      6.74 o 
   1  -8   7      176.41      174.71      8.08 o 
   2  -8   7      767.83      774.51     24.53 o 
   3  -8   7       46.01       41.84      7.68 o 
   4  -8   7     1381.91     1368.00     72.50 o 
   5  -8   7      183.79      172.89      8.08 o 
  -4  -7   7      301.06      288.19      6.59 o 
  -3  -7   7       75.28       86.29      5.67 o 
  -2  -7   7     1603.96     1644.58     24.56 o 
  -1  -7   7      107.04      116.00      5.99 o 
   0  -7   7     1357.34     1388.04      9.36 o 
   1  -7   7      152.61      144.76      6.84 o 
   2  -7   7      641.87      650.67     11.74 o 
   3  -7   7      101.74       89.82      6.82 o 
   4  -7   7       28.03       23.04      6.87 o 
   5  -7   7      407.10      407.05     23.77 o 
   6  -7   7      442.99      446.56      8.78 o 
  -5  -6   7      532.75      517.06      7.77 o 
  -4  -6   7      253.68      269.78      5.92 o 
  -3  -6   7       94.38      102.73      5.43 o 
  -2  -6   7        6.18        8.37      5.29 o 
  -1  -6   7      119.11      121.51      6.05 o 
   0  -6   7      907.92      898.41      9.62 o 
   1  -6   7       52.42       48.91      6.58 o 
   2  -6   7     2040.58     2128.91    139.06 o 
   3  -6   7       31.83       37.93      6.48 o 
   4  -6   7      638.15      678.78     46.31 o 
   5  -6   7        1.08        4.22      6.68 o 
   6  -6   7        0.36        2.18      8.46 o 
   7  -6   7      441.06      460.69     68.17 o 
  -6  -5   7      467.85      479.28      6.54 o 
  -5  -5   7      182.21      176.39      5.41 o 
  -4  -5   7     1002.63     1016.26     16.99 o 
  -3  -5   7      515.44      532.76     11.98 o 
  -2  -5   7     1901.16     2047.63     19.13 o 
  -1  -5   7      124.16      124.86      5.24 o 
   0  -5   7        7.75       20.43      5.38 o 
   1  -5   7      181.99      164.85      8.33 o 
   2  -5   7      405.33      414.63      7.43 o 
   3  -5   7      195.58      209.85      7.67 o 
   4  -5   7     1683.79     1652.47     54.01 o 
   5  -5   7      995.84      980.53     67.72 o 
   6  -5   7      599.78      589.71     49.08 o 
   7  -5   7      284.82      274.42     28.29 o 
  -7  -4   7      160.73      162.90      5.91 o 
  -6  -4   7      284.57      290.49      5.72 o 
  -5  -4   7       22.29       24.76      4.88 o 
  -4  -4   7       21.20       22.73      5.07 o 
  -3  -4   7      171.65      174.60      7.35 o 
  -2  -4   7      895.42      908.76     30.52 o 
  -1  -4   7      232.73      226.57      5.78 o 
   0  -4   7     2421.27     2425.04     72.84 o 
   1  -4   7      173.95      173.05      7.44 o 
   2  -4   7      519.70      519.81      8.60 o 
   3  -4   7       75.09       66.16      7.62 o 
   4  -4   7       26.33       33.75      6.26 o 
   5  -4   7     1145.81     1153.81    103.08 o 
   6  -4   7      209.20      218.99     16.27 o 
   7  -4   7     1411.08     1343.57    115.93 o 
   8  -4   7       64.88       53.67     15.49 o 
  -7  -3   7      296.23      306.79     12.47 o 
  -6  -3   7     1252.62     1373.69     30.09 o 
  -5  -3   7      130.65      127.00      8.48 o 
  -4  -3   7     1056.88     1044.26     18.59 o 
  -3  -3   7      349.20      339.92      7.41 o 
  -2  -3   7       14.88       16.53      4.83 o 
  -1  -3   7      807.64      797.18     15.48 o 
   0  -3   7     2522.24     2428.47     86.31 o 
   1  -3   7     1827.12     1778.52    109.76 o 
   2  -3   7     1396.43     1406.07     97.40 o 
   3  -3   7     1019.24      988.87     56.83 o 
   4  -3   7     2362.25     2345.07    201.11 o 
   5  -3   7      151.16      146.91     13.11 o 
   6  -3   7       73.76       80.00      8.51 o 
   7  -3   7       96.59      100.47     11.60 o 
   8  -3   7       34.72       31.05     10.73 o 
  -8  -2   7       16.78       18.39      5.55 o 
  -7  -2   7       10.43       13.76      4.99 o 
  -6  -2   7      721.61      783.47     15.69 o 
  -5  -2   7       12.68       15.62      4.94 o 
  -4  -2   7     1594.59     1648.08     50.63 o 
  -3  -2   7        2.82       10.58      5.14 o 
  -2  -2   7     2150.20     2149.98     59.44 o 
  -1  -2   7       63.31       63.87      5.28 o 
   0  -2   7      578.37      549.98      7.03 o 
   1  -2   7       91.95       92.93      6.50 o 
   2  -2   7        4.04       15.31      6.47 o 
   3  -2   7      628.08      615.75     19.40 o 
   4  -2   7      533.72      555.63     24.04 o 
   5  -2   7     2234.67     2336.94    137.10 o 
   6  -2   7      173.13      186.03      9.35 o 
   7  -2   7      659.81      671.85     48.35 o 
   8  -2   7       52.80       56.54     15.16 o 
  -8  -1   7      724.63      727.99      8.98 o 
  -7  -1   7      417.95      453.87      8.59 o 
  -6  -1   7      244.31      275.51     10.74 o 
  -5  -1   7       51.90       40.99      4.60 o 
  -4  -1   7        7.64        7.91      6.11 o 
  -3  -1   7      596.57      594.18      9.82 o 
  -2  -1   7     2940.12     2843.67     31.87 o 
  -1  -1   7     1000.36     1019.59     19.16 o 
   0  -1   7     3123.61     2992.64     33.87 o 
   1  -1   7     2072.43     2046.44     31.90 o 
   2  -1   7      800.48      832.38     22.91 o 
   3  -1   7        1.76        3.43      6.71 o 
   4  -1   7      279.14      279.37      9.46 o 
   5  -1   7      661.22      683.50      9.12 o 
   6  -1   7      115.20      110.90      7.77 o 
   7  -1   7     1190.89     1171.97     37.10 o 
   8  -1   7       18.42       17.61     12.93 o 
  -8   0   7      341.77      359.08     10.44 o 
  -7   0   7       94.52      107.43      5.31 o 
  -6   0   7     2409.17     2554.62     44.22 o 
  -5   0   7       65.57       71.25      4.70 o 
  -4   0   7     1372.21     1411.08     29.72 o 
  -3   0   7        7.53       13.31      4.75 o 
  -2   0   7        4.75        7.92      4.94 o 
  -1   0   7        5.86        2.09      6.29 o 
   0   0   7      837.26      799.01     22.34 o 
   1   0   7     1646.18     1607.62     92.71 o 
   2   0   7      604.52      615.27     42.13 o 
   3   0   7     1081.20     1159.96     56.04 o 
   4   0   7       25.98       32.20      6.38 o 
   5   0   7      471.45      479.03     28.34 o 
   6   0   7        1.81        7.55      7.40 o 
   7   0   7      124.10      109.02      9.55 o 
   8   0   7      164.53      167.48     13.56 o 
  -9   1   7      135.79      137.91      6.11 o 
  -8   1   7       97.73       97.00      5.50 o 
  -7   1   7        5.70        9.28      4.79 o 
  -6   1   7      205.94      209.98     10.28 o 
  -5   1   7       58.92       58.36      4.92 o 
  -4   1   7      853.37      898.39     17.20 o 
  -3   1   7      640.48      656.99     23.70 o 
  -2   1   7     2222.17     2205.12     44.45 o 
  -1   1   7     1507.02     1501.51     25.85 o 
   0   1   7       35.01       45.00      6.01 o 
   1   1   7       96.71       88.93      6.22 o 
   2   1   7       53.17       56.57      4.95 o 
   3   1   7     2629.49     2657.33    131.75 o 
   4   1   7       56.58       65.66      6.66 o 
   5   1   7     1712.16     1796.22     76.39 o 
   6   1   7       13.89       19.56      7.48 o 
   7   1   7      842.15      814.29     14.10 o 
   8   1   7       13.96       17.14     13.46 o 
  -9   2   7        4.27        2.77      5.44 o 
  -8   2   7      854.01      903.79     26.08 o 
  -7   2   7       13.28       14.30      5.10 o 
  -6   2   7     1158.86     1207.59     37.96 o 
  -5   2   7        0.92        1.49      4.78 o 
  -4   2   7       26.20       29.48      4.51 o 
  -3   2   7     1085.02     1102.90     26.44 o 
  -2   2   7      573.70      545.32     23.77 o 
  -1   2   7     1437.71     1408.15     41.59 o 
   0   2   7     1682.31     1597.64     69.32 o 
   1   2   7     2656.50     2573.05    125.83 o 
   2   2   7      732.80      787.10     36.73 o 
   3   2   7       10.19        9.12      5.48 o 
   4   2   7       22.73       28.51      6.46 o 
   5   2   7      124.81      129.54      7.29 o 
   6   2   7      176.99      185.74     12.23 o 
   7   2   7     1331.00     1336.05     17.50 o 
  -8   3   7      478.39      479.70     17.47 o 
  -7   3   7       34.91       41.07      5.06 o 
  -6   3   7     1478.59     1486.52     41.95 o 
  -5   3   7      117.52      115.83      8.40 o 
  -4   3   7      979.52     1029.99     14.53 o 
  -3   3   7       24.88       27.47      5.30 o 
  -2   3   7      467.53      455.26     11.31 o 
  -1   3   7        0.87        6.41      5.58 o 
   0   3   7      177.99      176.78      5.80 o 
   1   3   7     1611.24     1674.72     57.13 o 
   2   3   7       43.58       39.94      5.80 o 
   3   3   7     3094.72     3131.88    154.85 o 
   4   3   7        5.94       11.37      6.14 o 
   5   3   7      844.12      866.51     56.54 o 
   6   3   7       12.31       21.13      6.64 o 
   7   3   7        5.77       12.58      9.72 o 
  -8   4   7      204.63      196.07      5.54 o 
  -7   4   7        4.67       11.86      5.09 o 
  -6   4   7       90.98       96.40      5.14 o 
  -5   4   7      496.79      483.18     12.26 o 
  -4   4   7     1708.85     1622.94     48.33 o 
  -3   4   7     2259.99     2235.39     79.69 o 
  -2   4   7      540.11      544.88      8.72 o 
  -1   4   7     1448.50     1462.44     14.04 o 
   0   4   7      899.84      869.35      9.02 o 
   1   4   7        7.72        9.21      5.69 o 
   2   4   7       34.51       46.98      5.53 o 
   3   4   7     1022.45     1037.65     54.51 o 
   4   4   7      172.75      172.45     11.33 o 
   5   4   7     1117.53     1138.36    106.49 o 
   6   4   7      166.05      164.85      8.73 o 
  -8   5   7     1081.39     1016.68     55.24 o 
  -7   5   7      235.10      229.54      8.93 o 
  -6   5   7      710.97      718.84      8.71 o 
  -5   5   7       22.18       23.45      7.42 o 
  -4   5   7      116.26      105.87      9.60 o 
  -3   5   7      685.27      668.92      8.25 o 
  -2   5   7       21.91       30.85      5.73 o 
  -1   5   7     1083.27     1157.78     40.58 o 
   0   5   7       94.60       97.77      5.57 o 
   1   5   7      828.73      846.51      7.69 o 
   2   5   7      136.90      149.53      7.07 o 
   3   5   7       67.43       61.90      7.23 o 
   4   5   7       30.58       32.69      6.07 o 
   5   5   7       14.33       15.47      6.84 o 
   6   5   7       24.89       20.26      7.40 o 
  -7   6   7      160.10      151.03      7.05 o 
  -6   6   7      866.73      825.88      9.36 o 
  -5   6   7      922.84      880.18      9.09 o 
  -4   6   7      256.85      249.85     13.00 o 
  -3   6   7      984.11     1009.50     24.06 o 
  -2   6   7       11.59       19.05      5.52 o 
  -1   6   7       31.99       34.36      5.90 o 
   0   6   7      292.09      276.93      6.12 o 
   1   6   7      994.06     1012.68     24.00 o 
   2   6   7      284.92      280.85      7.13 o 
   3   6   7     1185.23     1176.37     39.90 o 
   4   6   7      336.25      323.46     24.25 o 
   5   6   7      541.25      472.68     18.49 o 
  -6   7   7       60.90       65.40      6.15 o 
  -5   7   7      308.16      333.17     29.09 o 
  -4   7   7      230.49      243.37      6.83 o 
  -3   7   7     1688.47     1699.36     16.26 o 
  -2   7   7       89.27       84.18      5.87 o 
  -1   7   7      824.22      817.29      7.83 o 
   0   7   7       86.32       79.56      5.41 o 
   1   7   7        8.58       14.57      5.70 o 
   2   7   7        1.44        0.59      6.11 o 
   3   7   7      541.14      515.19     26.60 o 
  -5   8   7       68.81       65.31      6.12 o 
  -4   8   7       14.26       12.58      5.71 o 
  -3   8   7      177.88      177.11     15.02 o 
  -2   8   7        1.67       10.90      6.28 o 
  -1   8   7     1463.88     1388.50     27.00 o 
   0   8   7       21.66       25.35      5.30 o 
   1   8   7     1455.90     1324.01     16.37 o 
   2   8   7      245.95      236.54      9.09 o 
  -2   9   7       32.67       25.46      5.27 o 
  -1   9   7       19.37       17.08      5.47 o 
   0  -8   8      104.77      102.00     11.15 o 
   1  -8   8      225.60      230.50     14.25 o 
   2  -8   8       67.09       76.74      8.11 o 
   3  -8   8      659.41      641.82     16.80 o 
  -3  -7   8      449.41      434.58     21.13 o 
  -2  -7   8       68.79       73.47      5.85 o 
  -1  -7   8     1077.92     1069.84      8.68 o 
   0  -7   8       11.37        9.66      6.85 o 
   1  -7   8      792.02      803.38      8.97 o 
   2  -7   8       23.90       28.56      6.89 o 
   3  -7   8       35.47       31.64      7.02 o 
   4  -7   8      141.51      148.40      9.00 o 
   5  -7   8       67.86       64.42      7.73 o 
  -4  -6   8      614.81      612.38      8.97 o 
  -3  -6   8       84.46       91.95      5.60 o 
  -2  -6   8       59.53       58.18      5.97 o 
  -1  -6   8       75.15       76.41      5.65 o 
   0  -6   8       28.98       31.34      7.26 o 
   1  -6   8     1832.58     1886.38     43.15 o 
   2  -6   8       18.06       25.20      7.32 o 
   3  -6   8     1016.38      988.09     11.63 o 
   4  -6   8      121.93      110.55     12.05 o 
   5  -6   8      500.99      489.39     33.43 o 
   6  -6   8       25.32       18.88      8.21 o 
  -5  -5   8      267.33      261.89      6.23 o 
  -4  -5   8      162.11      166.68      5.83 o 
  -3  -5   8     1264.02     1311.83     28.58 o 
  -2  -5   8      278.97      273.27      8.62 o 
  -1  -5   8     1092.38     1097.86     12.53 o 
   0  -5   8        7.06       12.44      6.39 o 
   1  -5   8        4.42        9.06      6.50 o 
   2  -5   8       11.32       15.72      6.22 o 
   3  -5   8      984.10     1022.98     37.38 o 
   4  -5   8      690.59      704.52     31.65 o 
   5  -5   8      977.62      957.44     40.14 o 
   6  -5   8      286.55      250.72      8.31 o 
  -6  -4   8      263.04      280.28     18.42 o 
  -5  -4   8       16.55       22.62      5.20 o 
  -4  -4   8        1.68       12.01      5.13 o 
  -3  -4   8      265.37      263.01      8.54 o 
  -2  -4   8       35.19       40.95      5.07 o 
  -1  -4   8     1969.24     1964.09     24.36 o 
   0  -4   8       24.89       27.21      6.34 o 
   1  -4   8     1478.98     1476.03     16.22 o 
   2  -4   8        4.30       17.32      7.05 o 
   3  -4   8       83.51       87.21      6.87 o 
   4  -4   8       33.85       39.07      6.59 o 
   5  -4   8      163.71      174.71     13.36 o 
   6  -4   8      758.38      724.90     73.05 o 
   7  -4   8      346.60      333.98     20.24 o 
  -7  -3   8      448.69      451.44     17.29 o 
  -6  -3   8      354.03      380.97      6.73 o 
  -5  -3   8      555.05      579.74      6.44 o 
  -4  -3   8       28.68       34.64      5.22 o 
  -3  -3   8      203.11      214.51      6.06 o 
  -2  -3   8      185.96      175.77      6.73 o 
  -1  -3   8      375.15      368.44      6.18 o 
   0  -3   8       28.79       38.84      5.85 o 
   1  -3   8      958.22      921.69     24.53 o 
   2  -3   8      516.14      488.06     12.18 o 
   3  -3   8     1733.42     1667.58     39.81 o 
   4  -3   8      474.57      467.56     53.42 o 
   5  -3   8      245.41      251.29     24.63 o 
   6  -3   8        1.19        5.60     13.30 o 
   7  -3   8       21.10       24.03     10.77 o 
  -7  -2   8       15.71       17.79      5.22 o 
  -6  -2   8       17.57       29.23      5.25 o 
  -5  -2   8      875.04      970.38     15.39 o 
  -4  -2   8        1.42        2.50      5.09 o 
  -3  -2   8     1449.14     1498.93     27.78 o 
  -2  -2   8       21.01       17.22      5.17 o 
  -1  -2   8     1089.72     1090.09     27.02 o 
   0  -2   8       14.71       18.11      6.10 o 
   1  -2   8       93.49       95.41      5.83 o 
   2  -2   8      245.43      247.72      7.95 o 
   3  -2   8       43.05       47.57      5.99 o 
   4  -2   8      555.44      552.91     11.35 o 
   5  -2   8      414.39      435.58     17.35 o 
   6  -2   8     1006.31     1009.15     39.60 o 
   7  -2   8      147.96      134.01      9.64 o 
  -7  -1   8      516.13      546.76      7.02 o 
  -6  -1   8      215.88      234.78      5.91 o 
  -5  -1   8      169.57      170.07      5.36 o 
  -4  -1   8      108.68      114.47      5.25 o 
  -3  -1   8      585.85      590.60     18.39 o 
  -2  -1   8      345.55      352.99      6.95 o 
  -1  -1   8     2533.80     2570.85     75.09 o 
   0  -1   8      446.46      438.63      9.56 o 
   1  -1   8     1654.28     1594.69     72.37 o 
   2  -1   8      828.50      892.35     31.74 o 
   3  -1   8      698.76      708.76     29.78 o 
   4  -1   8       75.17       80.22      5.96 o 
   5  -1   8       37.86       44.59      7.23 o 
   6  -1   8      625.56      631.62     13.46 o 
   7  -1   8       25.21       24.18      9.05 o 
  -8   0   8        6.58       13.45      5.85 o 
  -7   0   8      751.42      826.61     17.99 o 
  -6   0   8       86.90       90.16      5.51 o 
  -5   0   8     2396.66     2650.57     51.75 o 
  -4   0   8        1.59       -4.23      4.87 o 
  -3   0   8     1146.93     1183.38     21.99 o 
  -2   0   8       75.89       73.97      4.80 o 
  -1   0   8      134.81      126.51      7.35 o 
   0   0   8      428.01      415.39     21.08 o 
   1   0   8      835.61      813.60     22.06 o 
   2   0   8     1703.52     1748.27     87.55 o 
   3   0   8      257.50      256.11     14.07 o 
   4   0   8      477.88      515.69     21.65 o 
   5   0   8       54.99       59.73      7.21 o 
   6   0   8       36.12       31.75      7.02 o 
   7   0   8       41.12       31.18      8.96 o 
  -8   1   8      139.91      154.74      5.87 o 
  -7   1   8        2.57        7.03      5.16 o 
  -6   1   8        4.33       15.63      4.82 o 
  -5   1   8      887.81      952.28     24.76 o 
  -4   1   8      103.92       97.82      4.81 o 
  -3   1   8     2418.09     2496.14     40.01 o 
  -2   1   8      157.33      165.15      6.40 o 
  -1   1   8      842.33      847.31     33.63 o 
   0   1   8       91.68      101.44      5.90 o 
   1   1   8       57.97       64.55      5.74 o 
   2   1   8      378.18      382.22     13.79 o 
   3   1   8       99.43      108.99      5.54 o 
   4   1   8     1667.39     1705.70     70.92 o 
   5   1   8       52.40       56.93      7.11 o 
   6   1   8     1022.81     1008.65     46.34 o 
   7   1   8        9.78        6.24      8.99 o 
  -8   2   8        3.76        6.17      5.33 o 
  -7   2   8      612.16      634.11     18.34 o 
  -6   2   8        0.90       12.86      4.64 o 
  -5   2   8      273.50      299.61      6.14 o 
  -4   2   8       66.06       73.87      5.14 o 
  -3   2   8      105.27      102.94      5.78 o 
  -2   2   8       42.04       58.60      9.54 o 
  -1   2   8      998.55      972.92     15.51 o 
   0   2   8     1234.09     1192.59     45.64 o 
   1   2   8      755.93      764.24     36.62 o 
   2   2   8      376.35      398.87     19.74 o 
   3   2   8        1.65        1.59      4.84 o 
   4   2   8        0.42        2.60      6.56 o 
   5   2   8       23.51       16.32      7.05 o 
   6   2   8      401.59      384.07     11.96 o 
  -8   3   8        0.59       10.67      6.07 o 
  -7   3   8      613.60      641.59     16.42 o 
  -6   3   8       31.92       40.20      5.41 o 
  -5   3   8     1691.59     1725.87     17.27 o 
  -4   3   8       26.45       29.06      5.32 o 
  -3   3   8      457.07      452.66     18.41 o 
  -2   3   8       12.74       14.83      5.63 o 
  -1   3   8       80.87       87.12      5.60 o 
   0   3   8      515.33      506.80     20.66 o 
   1   3   8      106.58      112.90      5.09 o 
   2   3   8     1935.61     2046.05    107.58 o 
   3   3   8      104.79      110.33      6.46 o 
   4   3   8     1895.99     1846.59    100.64 o 
   5   3   8        1.61        4.89      6.27 o 
   6   3   8      292.27      254.16     20.24 o 
  -7   4   8       84.21       80.86      5.59 o 
  -6   4   8      124.30      112.14      5.37 o 
  -5   4   8      253.53      237.08      6.47 o 
  -4   4   8      662.39      647.17     21.52 o 
  -3   4   8      911.93      893.11     24.71 o 
  -2   4   8     1243.99     1262.58     43.89 o 
  -1   4   8      977.94      976.98     24.96 o 
   0   4   8      743.89      745.48     16.29 o 
   1   4   8       70.58       66.85      5.12 o 
   2   4   8      189.99      194.37     11.60 o 
   3   4   8        0.68        3.39      6.16 o 
   4   4   8      793.70      790.35     46.18 o 
   5   4   8      151.28      156.46     10.35 o 
  -7   5   8     1590.06     1498.43     44.17 o 
  -6   5   8       19.20       23.55      6.42 o 
  -5   5   8      402.72      387.89      6.71 o 
  -4   5   8      103.86       98.54      7.92 o 
  -3   5   8      184.63      188.01      9.02 o 
  -2   5   8     1583.77     1580.53     48.37 o 
  -1   5   8      131.89      137.48      8.87 o 
   0   5   8     1934.60     1914.00     18.94 o 
   1   5   8      104.00       98.54      5.48 o 
   2   5   8      705.46      660.67     17.64 o 
   3   5   8       16.82       12.50      6.51 o 
   4   5   8       16.69       18.01      6.28 o 
   5   5   8      111.46      104.52      7.47 o 
  -6   6   8      368.45      341.68      8.40 o 
  -5   6   8      445.74      405.42     21.89 o 
  -4   6   8      581.21      570.45     21.69 o 
  -3   6   8      252.16      246.30      7.73 o 
  -2   6   8       87.86       98.58     12.52 o 
  -1   6   8       81.92       82.65      7.42 o 
   0   6   8      172.47      167.46      5.90 o 
   1   6   8       10.24       12.19      5.46 o 
   2   6   8      927.21      870.97     33.13 o 
   3   6   8       55.33       56.67      6.73 o 
  -5   7   8       44.97       35.38      7.53 o 
  -4   7   8      525.71      492.28      9.17 o 
  -3   7   8      302.52      299.65     17.01 o 
  -2   7   8     1277.44     1231.11     19.69 o 
  -1   7   8      132.78      129.60      5.53 o 
   0   7   8      333.66      319.96      9.61 o 
   1   7   8       25.93       22.56      5.09 o 
   2   7   8        2.85       14.52      6.89 o 
  -3   8   8       31.99       31.61      7.10 o 
  -2   8   8      516.14      479.33     27.69 o 
  -1   8   8        0.24       -0.84      6.35 o 
   0  -7   9     1006.79     1000.56     10.07 o 
   1  -7   9      102.03      102.15     17.95 o 
   2  -7   9      218.30      230.64      8.49 o 
  -2  -6   9        8.63       13.40      6.31 o 
  -1  -6   9       46.82       51.06      6.21 o 
   0  -6   9      357.90      349.18      8.05 o 
   1  -6   9       93.92      104.23      7.82 o 
   2  -6   9      810.95      811.32     35.15 o 
   3  -6   9       18.77       21.56      7.06 o 
   4  -6   9      561.09      539.40      9.63 o 
  -4  -5   9      431.03      440.20     15.51 o 
  -3  -5   9      102.15      106.74      5.72 o 
  -2  -5   9     1005.42      999.11      7.83 o 
  -1  -5   9      163.79      165.40      6.11 o 
   0  -5   9      609.36      612.14     18.74 o 
   1  -5   9        2.26        7.35      6.90 o 
   2  -5   9       34.49       33.38      6.80 o 
   3  -5   9      203.15      195.42     10.65 o 
   4  -5   9      635.24      587.87     38.95 o 
   5  -5   9      101.38       85.68      7.59 o 
  -5  -4   9       83.53       95.84      6.00 o 
  -4  -4   9       94.28      103.85      5.60 o 
  -3  -4   9       26.29       36.47      5.53 o 
  -2  -4   9     1087.13     1115.63     18.72 o 
  -1  -4   9       50.94       47.16      6.11 o 
   0  -4   9     1749.33     1749.32     42.21 o 
   1  -4   9       76.83       79.07      7.12 o 
   2  -4   9      372.31      385.76     30.37 o 
   3  -4   9        1.79       -0.64      8.17 o 
   4  -4   9        3.59       12.87      7.07 o 
   5  -4   9      456.28      433.51     36.65 o 
   6  -4   9      110.01       97.59      9.69 o 
  -5  -3   9      247.39      276.65     14.27 o 
  -4  -3   9      770.33      787.38      9.67 o 
  -3  -3   9       65.05       66.31      7.37 o 
  -2  -3   9       16.42       34.57      6.10 o 
  -1  -3   9       44.12       37.31      7.29 o 
   0  -3   9      272.89      289.90      8.19 o 
   1  -3   9      101.99       94.12      7.60 o 
   2  -3   9     1110.35     1152.56     51.15 o 
   3  -3   9      573.81      552.07      9.81 o 
   4  -3   9      722.18      716.13     31.82 o 
   5  -3   9        6.60        1.27      9.65 o 
   6  -3   9      114.89      120.45      9.70 o 
  -6  -2   9       94.22       89.87      6.08 o 
  -5  -2   9      127.50      133.33      6.14 o 
  -4  -2   9     1366.80     1480.46     22.59 o 
  -3  -2   9      176.09      184.19      6.72 o 
  -2  -2   9     1643.75     1778.94     28.03 o 
  -1  -2   9      323.55      312.98      7.71 o 
   0  -2   9      527.24      520.64      7.68 o 
   1  -2   9      153.06      151.53      6.29 o 
   2  -2   9      218.59      227.74      9.94 o 
   3  -2   9      474.17      476.85     11.24 o 
   4  -2   9      799.03      833.26     12.88 o 
   5  -2   9      899.64      896.44     58.94 o 
   6  -2   9      236.16      248.00     10.33 o 
  -6  -1   9      175.89      183.04      8.40 o 
  -5  -1   9      213.48      238.22      6.44 o 
  -4  -1   9        5.11        4.08      5.17 o 
  -3  -1   9       24.48       31.30      5.20 o 
  -2  -1   9      878.51      882.05     17.76 o 
  -1  -1   9       13.59       14.99      7.34 o 
   0  -1   9      987.90      995.65     10.54 o 
   1  -1   9      400.78      399.49     11.72 o 
   2  -1   9      973.99     1007.07     24.97 o 
   3  -1   9      233.54      252.45      6.32 o 
   4  -1   9        1.18        0.47      5.49 o 
   5  -1   9       34.97       37.95      6.99 o 
   6  -1   9       10.71        8.29      7.16 o 
  -7   0   9       47.25       48.53      5.82 o 
  -6   0   9      636.44      666.78     22.92 o 
  -5   0   9       76.59       85.64      5.30 o 
  -4   0   9     1828.10     1989.61     40.48 o 
  -3   0   9       21.68       18.61      4.96 o 
  -2   0   9      245.24      256.37      6.09 o 
  -1   0   9      181.46      180.52      7.83 o 
   0   0   9       23.31       31.62      5.83 o 
   1   0   9      558.84      593.67     37.08 o 
   2   0   9     1510.76     1565.47     73.90 o 
   3   0   9     1301.10     1312.48     34.89 o 
   4   0   9      402.39      410.65     13.93 o 
   5   0   9      579.86      598.07     30.26 o 
   6   0   9       55.10       54.49      8.32 o 
  -7   1   9      102.90      109.71      5.45 o 
  -6   1   9       64.84       74.07      5.23 o 
  -5   1   9      183.91      206.49      5.49 o 
  -4   1   9     1534.54     1619.21     32.60 o 
  -3   1   9      168.39      167.67      6.01 o 
  -2   1   9     1555.88     1597.42      9.54 o 
  -1   1   9      223.19      238.60      6.34 o 
   0   1   9      324.09      329.89     16.45 o 
   1   1   9       32.84       39.17      5.26 o 
   2   1   9       12.33       12.61      5.63 o 
   3   1   9      357.00      377.68     11.86 o 
   4   1   9      167.09      180.54      6.18 o 
   5   1   9      582.17      577.16     19.87 o 
   6   1   9       22.72       15.91      8.09 o 
  -7   2   9       41.26       42.64      5.31 o 
  -6   2   9      503.03      512.56      6.84 o 
  -5   2   9       38.11       46.33      5.23 o 
  -4   2   9        6.51       13.53      5.48 o 
  -3   2   9      161.55      164.37      6.63 o 
  -2   2   9      593.21      618.09     28.70 o 
  -1   2   9      916.27      883.31     32.13 o 
   0   2   9      606.01      588.44     11.14 o 
   1   2   9      410.50      429.47     12.97 o 
   2   2   9     1056.32     1067.07     43.26 o 
   3   2   9      216.43      223.28      7.65 o 
   4   2   9       92.63       91.79      5.98 o 
   5   2   9       82.29       72.91      7.49 o 
  -6   3   9     1010.14      999.42     25.54 o 
  -5   3   9        0.50        2.94      5.70 o 
  -4   3   9     1696.45     1636.87     15.28 o 
  -3   3   9       31.13       34.98      6.27 o 
  -2   3   9      258.96      253.37     13.53 o 
  -1   3   9       73.73       65.61      6.53 o 
   0   3   9      169.14      164.36      7.94 o 
   1   3   9     1403.58     1435.45     37.53 o 
   2   3   9      306.46      336.30      9.72 o 
   3   3   9      974.76      981.76     25.47 o 
   4   3   9       95.77       81.32      6.92 o 
   5   3   9      314.61      303.76     18.67 o 
  -6   4   9        9.72       25.09      6.38 o 
  -5   4   9       31.78       32.46      6.30 o 
  -4   4   9      704.50      659.07     21.99 o 
  -3   4   9      455.83      437.11     22.15 o 
  -2   4   9     1189.25     1155.12     35.84 o 
  -1   4   9     1008.48      976.05     22.67 o 
   0   4   9      154.40      154.46      6.06 o 
   1   4   9       39.45       40.60      5.01 o 
   2   4   9       27.25       26.65      5.79 o 
   3   4   9      104.48      105.02      6.14 o 
   4   4   9       32.76       28.22      6.95 o 
  -6   5   9      787.08      713.29     17.10 o 
  -5   5   9       31.96       25.01      6.31 o 
  -4   5   9      296.43      278.78     12.09 o 
  -3   5   9       36.14       23.58      6.15 o 
  -2   5   9       36.23       27.18      5.83 o 
  -1   5   9     1436.73     1410.43     46.76 o 
   0   5   9      417.29      392.02      9.72 o 
   1   5   9     1915.43     1806.74     39.25 o 
   2   5   9       45.95       53.81      6.98 o 
   3   5   9      393.90      359.28      7.25 o 
  -4   6   9      590.54      550.13      8.45 o 
  -3   6   9      420.80      396.61      8.51 o 
  -2   6   9      459.78      435.61     10.90 o 
  -1   6   9        1.96        4.75      6.06 o 
   0   6   9       11.09       12.79      5.57 o 
   1   6   9      259.68      232.78      8.34 o 
   2   6   9       15.92       10.65      5.70 o 
  -2   7   9      302.78      249.28     18.92 o 
  -1   7   9      840.91      724.37     30.41 o 
  -2  -5  10      250.07      242.89     10.46 o 
  -1  -5  10      259.93      251.69      7.54 o 
   0  -5  10      320.37      329.48     13.62 o 
   1  -5  10       46.04       47.87     16.65 o 
   2  -5  10       59.89       54.91      7.31 o 
   3  -5  10      428.19      413.07     10.44 o 
  -3  -4  10      201.21      205.70      9.40 o 
  -2  -4  10       21.80       30.45      5.86 o 
  -1  -4  10      984.74     1027.45     39.20 o 
   0  -4  10       76.18       85.91     16.32 o 
   1  -4  10      752.07      743.34     18.92 o 
   2  -4  10       15.09       17.80      7.02 o 
   3  -4  10       48.61       41.59      7.39 o 
   4  -4  10       48.65       39.52      7.58 o 
  -4  -3  10      137.60      137.77      7.34 o 
  -3  -3  10      443.12      463.75     11.61 o 
  -2  -3  10       40.52       43.28      6.71 o 
  -1  -3  10       34.44       38.33      6.38 o 
   0  -3  10       47.35       45.86      6.54 o 
   1  -3  10      485.30      500.91      8.29 o 
   2  -3  10      326.71      321.33      9.44 o 
   3  -3  10     1244.34     1197.95     16.32 o 
   4  -3  10      121.53      127.35     12.72 o 
  -5  -2  10      152.53      163.79      6.02 o 
  -4  -2  10       35.42       40.84      6.03 o 
  -3  -2  10     1504.65     1591.61     33.67 o 
  -2  -2  10      218.33      234.23     12.70 o 
  -1  -2  10     1111.63     1123.92     53.36 o 
   0  -2  10      212.87      218.40      9.05 o 
   1  -2  10      162.57      169.19      8.07 o 
   2  -2  10      129.51      122.13     10.02 o 
   3  -2  10      437.64      438.95     10.06 o 
   4  -2  10      506.99      484.59     10.40 o 
   5  -2  10      460.02      465.84     14.86 o 
  -5  -1  10      125.79      145.78      6.50 o 
  -4  -1  10      116.52      122.13      6.03 o 
  -3  -1  10      175.96      195.58      6.98 o 
  -2  -1  10       22.61       20.65      6.07 o 
  -1  -1  10      862.63      903.52     10.27 o 
   0  -1  10       38.35       43.40      6.07 o 
   1  -1  10     1753.18     1762.23     47.69 o 
   2  -1  10      275.38      273.83      8.52 o 
   3  -1  10      433.75      431.70      9.75 o 
   4  -1  10        5.00        5.64      6.79 o 
   5  -1  10        5.37        9.15      7.62 o 
  -5   0  10      871.63      883.97     15.09 o 
  -4   0  10      131.57      141.37      7.59 o 
  -3   0  10      933.75     1012.28     12.65 o 
  -2   0  10      103.45      104.46      6.71 o 
  -1   0  10        8.17       25.76      7.05 o 
   0   0  10      378.14      367.43      6.96 o 
   1   0  10      430.22      423.00      6.68 o 
   2   0  10      479.40      473.21     15.49 o 
   3   0  10     1230.06     1250.20     53.63 o 
   4   0  10      527.39      477.14     10.00 o 
   5   0  10      253.26      218.10      7.42 o 
  -5   1  10      298.10      317.38     11.01 o 
  -4   1  10       11.91       15.27      5.89 o 
  -3   1  10     1327.96     1361.73     13.03 o 
  -2   1  10      252.19      251.97      6.78 o 
  -1   1  10      671.25      689.37     14.92 o 
   0   1  10       31.20       35.14      5.94 o 
   1   1  10      318.37      329.50     11.72 o 
   2   1  10        0.80        7.24      5.85 o 
   3   1  10       67.72       58.50      7.08 o 
   4   1  10      269.01      250.24     12.60 o 
  -5   2  10      348.44      337.98     10.09 o 
  -4   2  10       19.88       16.81      5.77 o 
  -3   2  10        6.36        3.24      6.21 o 
  -2   2  10      198.60      199.61      9.59 o 
  -1   2  10      483.82      476.11     10.64 o 
   0   2  10      908.18      896.86     30.48 o 
   1   2  10      692.31      667.40     17.17 o 
   2   2  10      305.84      322.49      6.66 o 
   3   2  10      593.43      596.72     25.41 o 
   4   2  10       24.46       19.60      6.36 o 
  -5   3  10     1242.86     1163.27     14.17 o 
  -4   3  10        4.87        1.27      6.15 o 
  -3   3  10     1231.95     1200.37     36.36 o 
  -2   3  10       54.53       68.32      6.39 o 
  -1   3  10      188.61      203.02      7.30 o 
   0   3  10      469.32      473.62     11.13 o 
   1   3  10       76.33       86.99      6.21 o 
   2   3  10      411.73      399.53     12.32 o 
   3   3  10      343.40      313.44      7.24 o 
  -4   4  10       25.91       35.64      6.01 o 
  -3   4  10     1116.64     1032.90     31.57 o 
  -2   4  10      338.86      344.86     24.35 o 
  -1   4  10      909.23      820.74     23.27 o 
   0   4  10      307.93      306.84      6.34 o 
   1   4  10      105.51       91.99      6.04 o 
   2   4  10       15.10       14.56      6.21 o 
  -3   5  10       84.17       68.77      7.58 o 
  -2   5  10      291.79      243.32      7.47 o 
  -1   5  10       58.10       44.82      6.94 o 
   0   5  10     1314.90     1164.96     34.67 o 
   1   5  10      117.48      108.89      5.94 o 
  -1  -3  11       34.78       27.09     22.62 o 
   0  -3  11      126.92      111.76     10.32 o 
   1  -3  11       10.59       19.21     12.70 o 
  -2  -2  11      792.59      793.59     24.53 o 
  -1  -2  11       38.25       39.02      7.24 o 
   0  -2  11      478.95      463.35      8.56 o 
   1  -2  11       89.50       82.64      6.65 o 
   2  -2  11       83.88       76.43      8.54 o 
  -3  -1  11       10.76        7.15      8.69 o 
  -2  -1  11      246.31      240.18      7.76 o 
  -1  -1  11       25.04       29.64      6.59 o 
   0  -1  11     1011.53     1044.33     28.09 o 
   1  -1  11       52.16       52.87      7.07 o 
   2  -1  11      952.90      845.21     13.80 o 
  -3   0  11       56.37       55.64     10.57 o 
  -2   0  11      445.38      435.32     20.89 o 
  -1   0  11       47.60       50.85      7.60 o 
   0   0  11        1.69       10.95      6.53 o 
   1   0  11      460.84      473.14     27.57 o 
   2   0  11      458.57      434.37     13.88 o 
  -3   1  11        1.97       -3.80      6.69 o 
  -2   1  11     1117.71     1033.05     26.00 o 
  -1   1  11       84.56       83.49      6.64 o 
   0   1  11      673.62      693.41     33.78 o 
   1   1  11        2.59        3.26      6.43 o 
   2   1  11        2.61        9.37      5.93 o 
  -3   2  11       29.87       37.71      6.76 o 
  -2   2  11       35.59       38.23      8.66 o 
  -1   2  11      135.32      134.03      6.91 o 
   0   2  11      427.27      394.71     18.24 o 
   1   2  11      409.73      380.82     12.77 o 
  -2   3  11      614.18      566.45     26.77 o 
  -1   3  11        2.80        4.05      6.24 o 
   0   3  11        7.55       12.69      5.87 o 
                                                 
